# Supplementary material for: Machine Learning Reveals a General Understanding of Printability in Formulations Based on Rheology Additives
Source: Adv Sci (Weinh). 2022 Aug 25;9(29):2202638. doi: 10.1002/advs.202202638 (PMC9561784; doi:10.1002/advs.202202638)
Supplement: Supplementary file 2 — Supporting Information [file ADVS-9-2202638-s001.xlsx]

## Sheet: Features
Formulation code	logical_FS_CO	FS_DF_6	FS_DF_5	FS_DF_4	FS_DF_3	FS_DF_2	FS_DF_1	ratio_FS_DF@1.0/FS_DF@10	logical_SS_CO	SS_G_1	SS_G_2	SS_G_3	SS_G_4	SS_G_5	SS_G_6	SS_G_7	SS_G_8	SS_G_9	SS_G_10	SS_G_11	SS_G_12	SS_G_13	SS_G_14	SS_G_15	SS_G_16	SS_G_17	SS_G_18	SS_G_19	SS_DF_1	SS_DF_2	SS_DF_3	SS_DF_4	SS_DF_5	SS_DF_6	SS_DF_7	SS_DF_8	SS_DF_9	SS_DF_10	SS_DF_11	SS_DF_12	SS_DF_13	SS_DF_14	SS_DF_15	SS_DF_16	SS_DF_17	SS_DF_18	SS_DF_19	SS_LVER_strain	SS_LVER_G
'05mg06H10F01'	1	1.23059	0.203582	3.65348	0.976447	0.854093	1.625	1.32051	1	6.10231	4.77819	5.66416	4.89784	4.8929	4.38731	2.56107	1.94404	2.03316	1.99088	1.90577	1.70743	1.3619	1.48675	1.43366	1.31203	1.22933	1.17	1.12524	0.553191	0.457031	0.259406	0.325989	0.322753	0.342246	0.587745	0.803942	0.719661	0.73311	0.758588	0.833333	1.03659	0.923833	0.931326	0.993184	1.02799	1.05023	1.06511	0.01	6.06786
'05mg06H10F02'	0	0.787336	0.097505	1.258	0.339058	0.369598	0.3645	0.462954	1	60.365	49.7534	46.3653	36.6534	33.6115	28.2141	17.5268	13.2517	12.0471	10.367	9.37521	8.19997	7.03865	7.498	7.25253	6.22621	5.31391	4.38434	3.34627	0.232846	0.189883	0.154089	0.180747	0.182788	0.198384	0.32062	0.378122	0.379097	0.410273	0.423312	0.45949	0.51335	0.459858	0.454671	0.509033	0.584129	0.69572	0.884881	0.0385	59.4286
'05mg06H10F03'	0	0.492234	0.0580132	0.655367	0.167812	0.162684	0.157	0.318954	1	65.2011	54.3288	63.9521	58.2888	63.6118	64.3901	51.0191	45.2623	43.8533	39.7665	38.1188	35.5433	32.6448	37.0248	35.2408	19.3962	10.88	7.11035	4.50184	0.229295	0.168169	0.119767	0.131131	0.120375	0.122754	0.184343	0.189303	0.193339	0.208718	0.206509	0.215423	0.225028	0.194747	0.202105	0.395406	0.694152	0.950637	1.25759	0.0161	70
'05mg06H10F04'	0	0.348865	0.0451554	0.514124	0.124632	0.122522	0.1195	0.342539	1	93.4586	75.4119	96.7191	90.0594	102.727	111.99	105.33	107.355	106.305	96.6497	94.4218	89.5702	85.0281	96.4347	77.319	33.2576	17.4504	8.93686	4.71951	0.205844	0.151198	0.106394	0.115612	0.103332	0.102863	0.143027	0.128787	0.13606	0.149562	0.147948	0.154688	0.159095	0.14206	0.179134	0.396467	0.650517	1.03667	1.58394	0.0404	119.714
'05mg06H10F05'	0	0.292712	0.0365835	0.431262	0.10844	0.109304	0.1005	0.343341	1	138.598	109.038	146.13	137.185	158.766	179.642	190.627	215.003	208.69	186.041	181.579	171.629	163.736	177.493	124.941	58.7744	28.1274	12.6957	6.14063	0.203364	0.148966	0.101241	0.108481	0.0970081	0.0949456	0.125376	0.101454	0.112752	0.126477	0.126236	0.131971	0.135334	0.126175	0.170989	0.304383	0.50753	0.886477	1.4422	0.52	198.571
'05mg06H10F06'	0	0.235364	0.0300015	0.367232	0.0937193	0.0960854	0.0945	0.401505	1	311.765	237.636	330.263	310.047	361.31	420.311	494.611	623.768	589.267	515.085	505.525	482.748	476.075	524.359	452.475	231.172	93.6623	41.1013	16.4789	0.205453	0.150686	0.0985343	0.105666	0.0955469	0.0922445	0.114221	0.0816374	0.0954779	0.110306	0.10993	0.116567	0.116536	0.108902	0.123699	0.194086	0.338231	0.549187	0.944909	1.34	490
'05mg06H10F07'	0	0.213859	0.0273994	0.333333	0.0863592	0.0904931	0.086	0.402134	1	449.628	336.698	480.782	451.541	528.059	625.889	810.68	1160.14	1056.89	898.5	883.034	842.811	838.646	896.447	648.43	304.535	120.438	51.0398	22.0733	0.241362	0.173484	0.106462	0.114926	0.104215	0.0991294	0.111453	0.0705738	0.0862682	0.102736	0.102629	0.109522	0.109416	0.104352	0.131514	0.206344	0.348837	0.568421	0.916594	1.3	795.714
'05mg06H10F08'	0	0.194743	0.0252564	0.312618	0.0824338	0.0874428	0.0835	0.42877	1	659.148	483.596	703.396	659.384	772.948	930.277	1316.94	2189.42	1903.68	1564.98	1541.3	1462.13	1468.54	1474.77	1083.62	414.05	116.076	49.28	22.0885	0.309764	0.217384	0.123091	0.132115	0.123028	0.111764	0.111742	0.0618462	0.0794003	0.0976077	0.0983124	0.106202	0.106191	0.106594	0.134264	0.224443	0.442973	0.675068	1.01738	1.18	1285.71
'05mg06H10F09'	0	0.201912	0.0254095	0.318267	0.0824338	0.0854093	0.087	0.430882	1	380.199	276.542	408.519	383.16	450.218	549.29	844.379	1672.82	1362.24	1073.71	1052.61	997.868	1028.79	1006.89	808.99	461.748	201.772	91.0154	37.9513	0.54789	0.365993	0.176355	0.187891	0.179128	0.154068	0.128466	0.0613152	0.0817648	0.103408	0.103403	0.113356	0.111912	0.115859	0.134928	0.182918	0.282086	0.412015	0.619984	1.26	811.429
'05mg06H10F10'	0	0.197133	0.0257156	0.318267	0.0834151	0.0874428	0.0905	0.459082	1	773.077	554.809	830.724	777.591	914.444	1125.57	1867.35	4607.19	3427.7	2561.15	2504.79	2347.85	2427.12	2114.97	1196.97	498.406	208.463	90.2379	40.1271	2.0137	1.05797	0.285437	0.303719	0.306584	0.229833	0.144186	0.0589753	0.0826772	0.10773	0.108733	0.120242	0.118768	0.128595	0.175014	0.261945	0.380898	0.529915	0.75237	1.17	1771.43
'05mg10H10F01'	0	0.970379	0.552239	0.373446	0.267367	0.239512	0.13534	0.139472	1	4.75995	3.03616	2.7809	2.82379	2.90127	2.61079	2.76928	2.9775	2.78108	2.36015	2.23213	2.05962	1.94778	1.87615	1.75474	1.66213	1.5346	1.42314	1.35857	0.470049	0.677686	0.838372	0.803132	0.747104	0.861966	0.791632	0.673267	0.684244	0.78155	0.79164	0.826972	0.841064	0.846724	0.876095	0.895342	0.928445	0.969037	0.996348	0.01	7.90449
'05mg10H10F02'	1	0.879888	0.469901	0.395078	0.151023	0.259918	0.167316	0.190156	1	9.11071	5.95316	5.35026	5.52091	5.81153	5.51651	6.32447	7.02649	6.48459	5.77837	5.14281	4.73164	4.60521	4.29891	3.85003	3.61064	3.25899	2.80469	2.43674	0.363534	0.274901	0.511984	0.561468	0.547408	0.576679	0.515276	0.461886	0.475029	0.513544	0.543641	0.566309	0.561805	0.57308	0.605835	0.620274	0.671994	0.783305	0.903761	0.0509	9.23607
'05mg10H10F03'	1	0.570968	0.279899	0.207651	0.0586516	0.153512	0.111122	0.194621	1	23.206	16.8177	14.9798	15.2917	16.0736	15.5919	17.8934	20.1687	19.8496	18.2979	17.1928	15.9861	15.0072	13.8104	11.805	8.88978	6.11714	3.86315	2.76999	0.245941	0.106791	0.260032	0.306376	0.314404	0.320853	0.297377	0.276407	0.279838	0.296098	0.307039	0.316812	0.322421	0.329223	0.371921	0.511956	0.728602	1.03193	1.28175	0.024	26.879
'05mg10H10F04'	0	0.366748	0.165268	0.121261	0.0303873	0.122835	0.0901301	0.245755	1	55.1423	44.4385	39.691	39.977	42.0561	41.3153	47.3214	52.4876	51.495	48.3752	45.7992	42.3429	40.7425	36.6306	24.7374	12.7709	7.04094	4.26039	2.82634	0.181593	0.0562813	0.142909	0.186235	0.199436	0.199908	0.194259	0.192689	0.197991	0.206107	0.213173	0.221332	0.217901	0.227152	0.330483	0.632584	1.01913	1.35873	1.66608	0.275	64.0007
'05mg10H10F05'	0	0.354613	0.138709	0.100788	0.0212895	0.116334	0.0827633	0.23339	1	66.5981	60.6249	53.0986	52.9913	55.4504	55.1452	63.2678	69.6378	69.0487	66.3673	63.9879	61.3915	61.0311	46.7862	22.6277	12.4787	6.99321	4.14466	2.68737	0.17765	0.0409959	0.116206	0.152563	0.166164	0.162647	0.159126	0.16272	0.166723	0.170758	0.175474	0.179243	0.177668	0.242668	0.52303	0.867384	1.30198	1.76871	2.18271	0.93	80.2549
'05mg10H10F06'	0	0.291007	0.10826	0.0778029	0.0153483	0.10835	0.0769598	0.26446	1	111.411	118.511	100.962	98.9837	102.246	102.756	116.169	124.722	123.056	118.625	114.53	110.608	113.739	106.763	57.6314	29.192	13.0155	5.57204	2.67131	0.155998	0.0291148	0.0862061	0.116329	0.130798	0.126543	0.127752	0.13631	0.141942	0.144663	0.149887	0.153695	0.149815	0.155078	0.261575	0.437668	0.779876	1.40757	2.24369	0.445	154.462
'05mg10H10F07'	0	0.268939	0.0907258	0.0657646	0.0122196	0.109227	0.0780115	0.290071	1	181.706	237.11	195.48	186.907	188.989	191.988	212.516	220.614	215.937	209.473	201.844	194.987	201.309	191.243	118.243	43.1444	19.0654	9.72872	4.59058	0.14397	0.0224884	0.068102	0.094686	0.109323	0.10505	0.107506	0.119673	0.126531	0.128118	0.133156	0.137049	0.133703	0.13757	0.195107	0.409814	0.707793	1.06539	1.72075	1.16	280.2
'05mg10H10F08'	0	0.248936	0.0779133	0.0571401	0.00981878	0.112595	0.077986	0.313277	1	240.018	423.959	326.886	299.624	290.726	297.925	316.163	310.907	299.799	290.061	274.967	260.841	264.882	227.899	129.752	59.9485	24.9561	11.1489	6.2657	0.138027	0.0178732	0.0556584	0.0781112	0.0927621	0.0891186	0.0935236	0.10882	0.116712	0.119037	0.125144	0.130508	0.12931	0.141836	0.205447	0.334723	0.601465	1.00056	1.39126	0.726	446.59
'05mg10H10F09'	0	0.224613	0.0674356	0.0488028	0.00836346	0.116625	0.0801713	0.356931	1	427.325	1272.4	836.621	701.407	639.38	668.591	670.297	616.043	588.553	576.793	544.863	518.396	530.916	496.016	291.644	135.847	53.1179	19.3042	8.25293	0.129949	0.0143118	0.0455639	0.065394	0.0787427	0.074882	0.079557	0.0955593	0.10405	0.105462	0.112963	0.118355	0.117538	0.122123	0.1698	0.271967	0.481391	0.908072	1.53052	0.853	1009.23
'05mg10H10F10'	0	0.206266	0.057459	0.0422463	0.00682608	0.119403	0.0793651	0.38477	1	682.059	10001.1	2701.11	1753.31	1385.94	1506.64	1349.14	1106.24	1033.68	1016.85	942.986	881.145	889.769	815.323	496.545	187.621	71.8559	31.8154	11.3171	0.12116	0.0114804	0.0369503	0.0541761	0.0663616	0.0628743	0.0683371	0.084989	0.0939161	0.0962319	0.104532	0.11125	0.112546	0.118068	0.159184	0.277745	0.474713	0.715484	1.31607	1.23	2303.74
'05mg20H10F01'	1	1.12448	0.766885	0.926456	1.02131	1.02159	0.956123	0.850284	1	1.04287	1.09214	1.17055	1.17978	1.16556	1.24141	1.25275	1.2779	1.23263	1.20651	1.19532	1.17183	1.14951	1.12031	1.0883	1.04462	1.00444	0.97133	0.930921	1.38591	1.21991	1.06232	1.01683	1.08407	1.00414	0.990489	0.955439	0.992042	1.00133	1.00531	1.01457	1.02243	1.03281	1.03891	1.05852	1.07466	1.0906	1.1134	0.01	1.34878
'05mg20H10F02'	0	0.649799	0.512638	0.50229	0.501493	0.482419	0.407275	0.626772	1	25.9898	25.3726	23.642	21.3664	17.7754	15.552	12.9001	10.6609	8.38614	6.21608	4.58772	3.49756	2.75824	2.23009	1.85638	1.57064	1.40021	1.27008	1.16287	0.426044	0.427541	0.500364	0.577791	0.695111	0.773661	0.899737	0.979906	1.09531	1.22828	1.36462	1.46394	1.51511	1.52782	1.51015	1.49502	1.45316	1.4207	1.43406	0.0475	32.6741
'05mg20H10F03'	0	0.625105	0.470321	0.437042	0.475918	0.451196	0.393468	0.629443	1	28.4709	28.4257	26.8206	24.6821	20.9506	18.5984	15.7152	12.9889	10.561	8.66051	7.2555	6.15727	5.18406	4.50679	3.90997	3.24061	2.55297	1.92415	1.44417	0.309438	0.304858	0.36564	0.435738	0.517556	0.588485	0.686506	0.762244	0.844862	0.910813	0.958151	0.967319	0.991806	0.97766	0.97764	1.05818	1.23772	1.53031	1.84657	0.0544	33.7482
'05mg20H10F04'	0	0.537337	0.377184	0.334566	0.377049	0.346184	0.305695	0.568908	1	36.0018	36.3209	34.3894	32.4657	28.0848	25.3078	21.9308	18.9881	16.0029	13.693	12.0657	10.8122	9.90881	9.08963	7.33519	5.09103	3.27948	2.10821	1.36887	0.24129	0.233278	0.288905	0.342305	0.398077	0.458203	0.537666	0.583026	0.64579	0.674409	0.684254	0.672735	0.655704	0.637408	0.749392	1.06699	1.52778	2.01818	2.54539	0.0933	40.5195
'05mg20H10F05'	0	0.497733	0.332885	0.275915	0.328843	0.283549	0.255254	0.512833	1	41.4402	42.529	40.2035	39.2602	35.1757	32.6544	29.6188	27.2683	24.5756	22.4602	20.8086	19.4804	18.2347	15.6098	9.66563	5.50617	3.13065	1.85818	1.17459	0.212905	0.200968	0.248023	0.286699	0.313053	0.351519	0.398337	0.411008	0.438905	0.454201	0.465328	0.465622	0.474911	0.535226	0.872467	1.40735	2.06897	2.79103	3.48034	0.1	45.325
'05mg20H10F06'	0	0.464901	0.27831	0.22075	0.27239	0.224793	0.199593	0.429324	1	50.5571	51.953	48.494	48.2195	44.247	42.2624	39.6056	37.6523	35.3044	33.3867	31.9384	31.1022	29.6912	21.5184	10.7765	4.87094	2.69754	1.5717	0.972111	0.211519	0.197989	0.240252	0.270646	0.279109	0.30142	0.33703	0.341473	0.350153	0.354087	0.357989	0.354997	0.371482	0.52691	1.03154	1.96702	2.83693	3.80371	4.80643	0.0796	54.3503
'05mg20H10F07'	0	0.38457	0.212062	0.160518	0.207477	0.164535	0.147219	0.382815	1	68.6372	72.7055	67.9272	70.8971	67.5825	65.9435	62.8651	60.4259	57.7858	55.6794	53.6839	51.2867	42.5972	27.0988	10.6082	4.6034	2.58525	1.44877	0.877836	0.161308	0.143668	0.172465	0.189353	0.191409	0.208829	0.237805	0.247972	0.258984	0.265084	0.27593	0.290775	0.36996	0.572201	1.3173	2.43792	3.35895	4.59778	5.86086	0.673	65.2789
'05mg20H10F08'	0	0.369326	0.195922	0.146302	0.202703	0.160805	0.150469	0.407414	1	147.023	155.312	138.472	146.146	138.341	131.065	122.502	116.436	110.884	105.95	101.37	98.7701	92.288	66.6713	31.868	14.0229	5.13911	2.01368	1.10756	0.136526	0.123016	0.15281	0.169828	0.170807	0.190347	0.219431	0.227359	0.239111	0.248315	0.254576	0.25194	0.26354	0.33287	0.57191	1.01145	2.06115	3.86183	5.40207	0.204	137.543
'05mg20H10F09'	0	0.344723	0.170006	0.12594	0.184528	0.14227	0.136056	0.394684	1	274.815	294.685	246.653	269.275	256.136	234.692	214.806	201.569	194.27	187.671	181.061	179.645	173.775	141.415	68.6276	29.3899	11.5913	4.40831	2.60525	0.113888	0.104688	0.129936	0.146988	0.146472	0.164914	0.193292	0.203049	0.210955	0.218746	0.223841	0.220197	0.223681	0.253034	0.415656	0.72335	1.32649	2.52242	3.27205	0.772	217.217
'05mg20H10F10'	0	0.331959	0.154201	0.110469	0.170825	0.128581	0.124264	0.374336	1	466.884	517.88	373.32	434.37	414.492	353.049	309.443	283.548	275.636	269.163	257.588	253.846	243.832	204.736	99.5868	42.9813	18.942	9.5845	4.87758	0.0996016	0.0899941	0.11473	0.129538	0.128617	0.146847	0.175847	0.186199	0.192691	0.19692	0.203108	0.203969	0.211061	0.234136	0.377706	0.639957	1.05428	1.53082	2.19467	0.54	319.807
'15mg06H10C01'	1	1.03846	0.943396	0.756757	0.738182	0.711712	0.616253	0.593429	0	2.4991	2.30151	2.34401	2.28208	2.27768	2.27111	2.29254	2.29397	2.3074	2.31063	2.29353	2.28243	2.26521	2.24119	2.15814	2.01588	1.76156	1.57755	1.46848	0.67284	0.731544	0.723684	0.743243	0.738255	0.741497	0.746575	0.739726	0.739726	0.734694	0.739726	0.739726	0.746575	0.756757	0.773333	0.816993	0.893082	0.952663	0.97861	1.62	2.29915
'15mg06H10C02'	1	0.727273	0.697917	0.80203	0.729084	0.620896	0.540609	0.743338	0	3.14829	3.23382	3.53323	3.38591	3.42799	3.34998	3.32396	3.24222	3.25434	3.31281	3.30118	3.24367	3.16943	3.05553	2.88519	2.63294	2.29677	2.00421	1.78006	0.679487	0.701299	0.609195	0.636364	0.627219	0.65625	0.648148	0.666667	0.666667	0.65625	0.658385	0.664596	0.68323	0.703704	0.736196	0.783133	0.859649	0.933333	0.989848	6.84	3.30424
'15mg06H10C03'	1	0.684524	0.554585	0.552301	0.483871	0.392435	0.361925	0.528725	1	5.06279	4.65976	4.82903	5.064	4.8351	4.94163	5.06539	5.06332	5.10303	5.07054	5.00469	4.98235	4.85764	4.60151	4.28483	3.95044	3.50113	3.01358	2.67537	0.63121	0.632911	0.60241	0.604908	0.6125	0.595152	0.584431	0.586747	0.585629	0.588095	0.598802	0.6	0.614035	0.647059	0.688235	0.729885	0.794444	0.873016	0.927536	8.78	4.90741
'15mg06H10C04'	1	0.654305	0.63587	0.5	0.291391	0.433437	0.290984	0.444722	1	7.58855	7.52482	7.91548	8.87417	8.57149	8.1316	8.13756	7.6176	7.4899	7.39459	7.34547	7.14799	6.88049	6.53141	6.03944	5.31247	4.44391	3.71975	3.22895	0.510674	0.463441	0.471505	0.410329	0.431343	0.447938	0.448705	0.486517	0.49096	0.5	0.503371	0.517978	0.538764	0.564246	0.60221	0.666667	0.760638	0.843434	0.902778	1.21	7.91075
'15mg06H10C05'	1	0.353903	0.353147	0.295082	0.252358	0.113089	0.152975	0.432249	1	9.29244	10.9852	11.3057	11.868	10.7266	10.3548	9.75239	8.83514	8.65509	8.6249	8.60868	8.3573	8.03253	7.42951	6.88744	6.1761	5.42116	4.6418	4.04071	0.44949	0.383186	0.369658	0.358091	0.384821	0.412796	0.438	0.484153	0.499438	0.504469	0.503804	0.521081	0.543011	0.581522	0.623656	0.675532	0.742268	0.825871	0.890411	6.4	8.44869
'15mg06H10C06'	0	0.217857	0.332443	0.268895	0.291925	0.179961	0.0317857	0.145902	1	15.1143	16.8203	16.426	15.161	14.9917	13.5872	13.4109	13.0185	12.8215	12.6028	12.2842	11.8183	11.21	10.4118	9.49629	8.51225	7.46206	6.5138	5.7323	0.378302	0.300775	0.326423	0.353571	0.356696	0.397044	0.400995	0.416837	0.426289	0.436082	0.452062	0.469388	0.497959	0.532995	0.575758	0.623762	0.681159	0.746544	0.797468	2.74	12.9377
'15mg06H10C07'	1	0.279599	0.203081	0.277705	0.191051	0.17234	0.0712264	0.254745	1	11.8606	13.3374	12.3533	11.504	13.4289	13.2719	14.6416	15.9589	15.7114	15.066	14.649	13.2045	12.5672	12.0269	11.0518	9.74158	8.45025	7.44248	6.46346	0.463636	0.465868	0.463905	0.518667	0.463905	0.452601	0.408854	0.377033	0.380569	0.4	0.413876	0.465482	0.4905	0.509615	0.542453	0.599057	0.662037	0.719298	0.784553	2.19	14.8951
'15mg06H10C08'	0	0.351174	0.260596	0.250479	0.208447	0.0891198	0.0248551	0.0707771	1	15.2469	17.0095	15.6025	15.0643	16.011	17.5387	18.1512	18.7292	18.6442	18.9282	18.6773	17.9875	17.0768	15.225	13.6825	11.8532	10.2379	8.48114	7.34031	0.478065	0.363351	0.465563	0.465563	0.426506	0.388525	0.378307	0.373196	0.375	0.370098	0.380193	0.398565	0.421698	0.470048	0.511962	0.57346	0.634703	0.723214	0.782787	2.42	18.7072
'15mg06H10C09'	0	0.368539	0.27747	0.19517	0.176253	0.0635294	0.114535	0.310781	1	24.421	18.7872	19.4329	19.8145	21.6254	23.2222	26.4428	29.2034	27.1172	25.9561	25.517	24.5699	23.5498	21.0226	18.5155	15.9623	13.3726	10.9732	9.24768	0.321182	0.496094	0.427397	0.406452	0.384848	0.369186	0.321106	0.291031	0.315789	0.332843	0.340865	0.355924	0.376744	0.418396	0.468396	0.527778	0.599099	0.679654	0.74502	2.91	25.472
'15mg06H10C10'	0	0.339378	0.314692	0.444755	0.116449	0.0227519	0.0117888	0.0347364	1	27.766	26.6865	34.1914	35.4819	32.7088	31.4381	33.655	31.1172	30.2342	30.0577	29.6273	28.0406	26.0917	23.4819	20.9999	16.8712	13.4787	11.0003	9.07577	0.311765	0.337288	0.237349	0.252119	0.263877	0.283962	0.268142	0.29378	0.302899	0.307109	0.314815	0.335648	0.363134	0.401382	0.442601	0.531818	0.629464	0.701681	0.78125	3.02	26.5295
'15mg06H10L01'	0	1.16923	0.993711	0.846847	0.792727	0.840841	0.613995	0.525128	0	2.01558	1.8485	1.90129	1.87438	1.83962	1.82817	1.81693	1.80646	1.81921	1.82779	1.81817	1.82016	1.82342	1.83277	1.81813	1.7904	1.74608	1.66589	1.51806	0.709877	0.785235	0.769737	0.783784	0.785235	0.795918	0.815068	0.815068	0.815068	0.809524	0.815068	0.815068	0.815068	0.810811	0.813333	0.823529	0.836478	0.869822	0.919786	0.01	1.77043
'15mg06H10L02'	1	0.684848	0.739583	0.994924	0.729084	0.725373	0.527919	0.770855	1	3.17509	3.28904	3.64318	3.48871	3.56551	3.49941	3.47688	3.41267	3.44135	3.52685	3.55536	3.54001	3.51354	3.44934	3.32578	3.12679	2.85337	2.48856	2.07824	0.641026	0.662338	0.58046	0.6	0.582249	0.609375	0.603704	0.619872	0.621154	0.605625	0.601863	0.604969	0.61118	0.623457	0.644172	0.668675	0.719298	0.783333	0.873096	0.0441	3.40399
'15mg06H10L03'	1	0.738095	0.576419	0.627615	0.522581	0.416076	0.472803	0.640572	0	2.71526	2.6099	2.63873	2.71697	2.52589	2.59511	2.60366	2.5961	2.62473	2.62091	2.61335	2.63717	2.62656	2.56485	2.47478	2.37316	2.2105	2.01985	1.84484	0.707006	0.702532	0.662651	0.680982	0.71875	0.690909	0.694611	0.698795	0.694611	0.690476	0.694611	0.688235	0.690058	0.705882	0.723529	0.747126	0.783333	0.835979	0.879227	0.0392	2.63889
'15mg06H10L04'	1	0.748344	0.75	0.581897	0.324503	0.489164	0.307377	0.410743	1	4.34498	4.24545	4.44912	5.03854	4.75683	4.5353	4.59148	4.30144	4.24672	4.22548	4.23903	4.19793	4.14047	4.06143	3.87663	3.5622	3.16571	2.74502	2.32605	0.549438	0.536022	0.522043	0.453991	0.48408	0.506701	0.501554	0.541573	0.545763	0.55	0.547191	0.552809	0.561798	0.575419	0.596685	0.639344	0.702128	0.767677	0.847222	6	4.40162
'15mg06H10L05'	1	0.442379	0.440559	0.311475	0.334906	0.148691	0.192635	0.435451	0	4.2863	5.3383	5.37277	5.64019	5.135	4.89812	4.64779	4.22284	4.13916	4.16482	4.24287	4.2401	4.22082	4.03663	3.86951	3.55687	3.18774	2.7337	2.35612	0.540816	0.435841	0.448718	0.423237	0.455357	0.483412	0.51	0.562842	0.578652	0.575419	0.559783	0.562162	0.569892	0.592391	0.612903	0.654255	0.706186	0.791045	0.863014	4.2	4.34368
'15mg06H10L06'	1	0.254337	0.385496	0.331395	0.369565	0.225933	0.0410714	0.161484	1	12.5903	13.9168	13.9518	12.8084	12.7198	11.6276	11.5389	11.3302	11.2978	11.3137	11.2549	11.0878	10.7227	10.0048	8.96257	7.63258	6.09334	4.70971	3.52817	0.315566	0.249612	0.265041	0.2875	0.288393	0.319212	0.323383	0.332653	0.336082	0.337113	0.341753	0.347449	0.363265	0.388832	0.431818	0.493069	0.584541	0.695853	0.801688	3.87	11.4837
'15mg06H10L07'	1	0.286957	0.221801	0.334426	0.232662	0.205532	0.0820755	0.286021	1	4.73967	5.64729	5.12222	4.83142	5.71314	5.57775	6.14142	6.66347	6.70499	6.62773	6.66253	6.26478	6.24104	6.21282	5.89924	5.21171	4.4031	3.6842	3.00775	0.551515	0.534731	0.538462	0.614667	0.531953	0.524855	0.473438	0.442105	0.432701	0.436715	0.433971	0.465482	0.4675	0.467788	0.490566	0.54717	0.62037	0.701754	0.792683	0.014	6.81818
'15mg06H10L08'	1	0.430047	0.319205	0.298722	0.286104	0.118337	0.0293116	0.0681591	1	6.14851	6.60535	5.98936	5.61414	5.99446	6.5397	6.80443	7.0684	7.07107	7.3185	7.46853	7.48628	7.45924	6.95893	6.50822	5.76638	4.93817	3.95072	3.21888	0.523226	0.434031	0.537086	0.57351	0.519277	0.479235	0.46455	0.450515	0.444898	0.428431	0.422222	0.42201	0.424528	0.452657	0.478469	0.530806	0.598174	0.700893	0.795082	0.01	5.85361
'15mg06H10L09'	1	0.505618	0.390514	0.286932	0.251715	0.0897059	0.171705	0.339595	1	8.76058	6.49455	6.85166	6.79163	7.55574	8.00288	9.21028	10.1942	9.64857	9.39773	9.49576	9.46679	9.46676	8.77512	7.96416	6.97007	5.76966	4.56034	3.65311	0.388177	0.607031	0.521233	0.505806	0.470909	0.456395	0.39196	0.353812	0.37512	0.384314	0.380288	0.380569	0.384651	0.412264	0.451415	0.50463	0.585586	0.688312	0.784861	5.94	8.54492
'15mg06H10L10'	0	0.474093	0.414218	0.667133	0.168224	0.0301938	0.0149569	0.0315484	1	7.09588	7.03882	9.23605	9.63055	8.72411	8.41482	9.06406	8.51453	8.32207	8.46003	8.5627	8.43041	8.28034	7.93569	7.52605	6.42258	5.31358	4.29689	3.41021	0.445989	0.460452	0.318072	0.334746	0.360793	0.382547	0.360177	0.382775	0.390821	0.383886	0.378241	0.384722	0.392627	0.407373	0.428251	0.490909	0.571429	0.659664	0.761719	0.066	7.10691
'15mg10H10C01'	1	0.935872	0.938596	0.939394	0.911392	0.918033	0.834711	0.891907	1	1.52593	1.57098	1.54044	1.53762	1.52602	1.53452	1.53237	1.52531	1.52963	1.53461	1.53735	1.54462	1.54384	1.53508	1.51848	1.48761	1.43154	1.37054	1.2971	0.894118	0.860784	0.901606	0.903226	0.917093	0.906977	0.913043	0.920651	0.920651	0.915736	0.914055	0.909639	0.913	0.914851	0.92549	0.935238	0.963303	1	1.03906	14.5	1.57605
'15mg10H10C02'	1	0.817431	0.84	0.844444	0.791908	0.751244	0.666667	0.815563	1	2.40355	2.46777	2.45207	2.49053	2.47147	2.48154	2.46504	2.48255	2.48458	2.49231	2.49322	2.48309	2.46138	2.42296	2.34255	2.18741	1.93554	1.69616	1.53163	0.75	0.743689	0.741176	0.745098	0.738835	0.737864	0.743137	0.744118	0.742157	0.741176	0.743137	0.74902	0.751456	0.7625	0.788571	0.836449	0.927928	1.0084	1.05303	15.3	2.5
'15mg10H10C03'	1	0.809434	0.749618	0.763889	0.691429	0.674877	0.552347	0.682386	1	2.65709	2.71279	2.64307	2.63205	2.58501	2.62317	2.61573	2.6037	2.59778	2.58852	2.5765	2.54559	2.49877	2.43694	2.34572	2.23198	2.09618	1.96014	1.84625	0.741441	0.762963	0.764545	0.783962	0.795283	0.787736	0.784112	0.793396	0.796226	0.8	0.8	0.81215	0.830841	0.85	0.878899	0.910714	0.948276	0.99187	1.02941	13.3	2.45714
'15mg10H10C04'	1	0.740741	0.679545	0.63354	0.630058	0.519481	0.501916	0.677586	1	3.51348	3.54764	3.66528	3.5478	3.52664	3.54035	3.50526	3.51031	3.49948	3.47559	3.44915	3.39571	3.29544	3.20406	3.0635	2.87434	2.664	2.46249	2.28554	0.691228	0.685217	0.675862	0.708929	0.707143	0.70625	0.711712	0.711712	0.714414	0.721622	0.724107	0.739286	0.760714	0.784071	0.817544	0.860345	0.908333	0.953125	0.992958	5.03	3.89157
'15mg10H10C05'	1	0.590323	0.554054	0.552121	0.5375	0.411538	0.376667	0.638069	1	5.42394	5.20886	5.25692	5.28717	5.15632	5.2097	5.29515	5.35751	5.33571	5.29931	5.23976	5.14291	5.00824	4.80319	4.45479	3.98746	3.46022	3.02057	2.60504	0.591228	0.606306	0.605357	0.59386	0.613514	0.599115	0.589565	0.583621	0.586207	0.591379	0.599138	0.612069	0.628205	0.660684	0.707627	0.771901	0.856	0.93985	1.01361	5.48	5.15972
'15mg10H10C06'	1	0.55	0.555405	0.482778	0.49418	0.371642	0.356401	0.648003	1	5.52464	5.30012	5.39981	5.44628	5.4957	5.56072	5.65425	5.75043	5.73387	5.65755	5.56769	5.38281	5.17652	4.95851	4.62859	4.23061	3.81008	3.42755	3.11211	0.669444	0.655856	0.638596	0.635088	0.630435	0.621552	0.613559	0.600826	0.604959	0.612397	0.626446	0.6525	0.676033	0.710656	0.750806	0.809524	0.869231	0.927536	0.980263	4.92	5.38017
'15mg10H10C07'	0	0.565323	0.433908	0.473964	0.408173	0.286928	0.293443	0.519071	1	7.21854	7.59644	7.22927	7.33519	7.26409	7.26151	7.22456	7.28291	7.23182	7.10655	6.97932	6.77524	6.47195	6.09766	5.62799	5.0977	4.54349	4.04561	3.6561	0.576471	0.529457	0.577311	0.538281	0.556098	0.5496	0.552419	0.5488	0.5552	0.568548	0.5784	0.6024	0.6352	0.672222	0.722047	0.782946	0.843284	0.908451	0.961783	4.34	7.20648
'15mg10H10C08'	0	0.519685	0.516788	0.457927	0.407853	0.281495	0.218232	0.419931	1	10.0236	10.2484	10.0704	9.47583	9.68319	9.37048	9.07266	8.89658	8.90757	9.03465	8.78971	8.47226	8.0384	7.51446	6.8285	6.1247	5.39872	4.72893	4.23606	0.446897	0.440136	0.448276	0.490226	0.477206	0.498462	0.51746	0.529032	0.5296	0.522481	0.537984	0.563566	0.59845	0.638462	0.694656	0.753731	0.833333	0.90411	0.950617	3.25	9.25659
'15mg10H10C09'	0	0.45461	0.43121	0.343137	0.318421	0.224316	0.217273	0.477932	1	11.2565	10.8188	10.8557	10.9606	11.0512	10.9304	10.9509	10.9271	10.7798	10.7371	10.4799	10.0649	9.49106	8.83259	8.02646	7.10497	6.20196	5.4174	4.80585	0.421528	0.492683	0.4912	0.462121	0.465909	0.477519	0.474046	0.481538	0.486923	0.489394	0.506818	0.532576	0.568939	0.61203	0.66791	0.735294	0.814286	0.879195	0.939024	3.74	10.7537
'15mg10H10C10'	0	0.401923	0.342553	0.368852	0.293991	0.235135	0.228428	0.568338	1	14.8228	14.1373	14.8987	14.2991	14.4604	14.2481	14.0829	13.6413	13.8742	14.0341	13.7314	13.3106	12.5969	11.7674	10.4063	8.77537	7.23013	5.95582	5.12435	0.402128	0.385616	0.374172	0.406475	0.399291	0.408696	0.414706	0.424812	0.421324	0.423188	0.432374	0.448571	0.476429	0.513475	0.575887	0.669444	0.778523	0.878205	0.94186	2.65	13.9623
'15mg10H10L01'	1	0.890782	0.929825	0.924242	0.898734	0.928962	0.838843	0.941693	1	1.41396	1.42548	1.41867	1.40903	1.38798	1.39681	1.38689	1.38062	1.38297	1.3852	1.38771	1.39531	1.39979	1.39873	1.39741	1.39323	1.38034	1.35785	1.32903	0.869608	0.879412	0.893574	0.90121	0.918117	0.91001	0.916077	0.922686	0.922686	0.919797	0.917088	0.911647	0.91	0.906931	0.908824	0.90381	0.909174	0.922414	0.9375	17.4	1.42718
'15mg10H10L02'	1	0.822936	0.84	0.881481	0.815029	0.830846	0.731061	0.888357	1	1.52954	1.57805	1.58298	1.57567	1.56697	1.56954	1.54812	1.55448	1.54906	1.55093	1.55204	1.55246	1.5507	1.54575	1.53679	1.512	1.47599	1.42885	1.36822	0.889216	0.883495	0.863725	0.884314	0.87767	0.875728	0.892157	0.894118	0.893137	0.893137	0.894118	0.895098	0.890291	0.890385	0.89619	0.906542	0.918919	0.932773	0.962121	17.8	1.58661
'15mg10H10L03'	1	0.861321	0.793893	0.819444	0.788571	0.79803	0.66787	0.775402	1	2.00358	2.01352	2.04011	2.01007	1.99694	2.01678	2.03074	2.0343	2.03555	2.03156	2.03593	2.03507	2.02759	2.01177	1.96897	1.90129	1.7987	1.6715	1.52012	0.77027	0.809259	0.762727	0.800943	0.80283	0.804717	0.788785	0.793396	0.79434	0.798113	0.792523	0.795327	0.800935	0.805556	0.820183	0.836607	0.87069	0.918699	0.970588	7.18	2.0619
'15mg10H10L04'	1	0.824074	0.75	0.695652	0.710983	0.632035	0.605364	0.734599	1	3.51171	3.56963	3.69792	3.60925	3.60055	3.62543	3.60297	3.6249	3.64077	3.65209	3.65824	3.63449	3.56309	3.48965	3.32171	3.06674	2.73354	2.33536	1.95953	0.592982	0.587826	0.582759	0.608036	0.605357	0.604464	0.610811	0.610811	0.609009	0.609009	0.605357	0.6125	0.623214	0.637168	0.665789	0.708621	0.7725	0.859375	0.943662	0.0866	3.6747
'15mg10H10L05'	1	0.707258	0.695946	0.672727	0.690217	0.565385	0.513333	0.725808	1	2.49348	2.42924	2.45712	2.46093	2.40245	2.41763	2.45707	2.47759	2.47714	2.47595	2.46861	2.45351	2.43964	2.40736	2.33542	2.22187	2.06947	1.90027	1.72813	0.757895	0.771171	0.770536	0.75	0.77027	0.761062	0.748696	0.743966	0.743103	0.743966	0.74569	0.75	0.750427	0.764957	0.783898	0.808264	0.848	0.894737	0.952381	6.7	2.4375
'15mg10H10L06'	1	0.686364	0.709459	0.622222	0.645503	0.503731	0.50519	0.736039	1	2.73573	2.60657	2.69703	2.69142	2.70995	2.72721	2.77081	2.81454	2.82499	2.81739	2.81182	2.77577	2.74817	2.72374	2.63797	2.48254	2.27918	2.06252	1.83745	0.785185	0.754054	0.733333	0.738596	0.727826	0.726724	0.719492	0.704132	0.704959	0.703306	0.706612	0.716667	0.718182	0.727869	0.742742	0.777778	0.823077	0.884058	0.947368	11.4	2.65289
'15mg10H10L07'	1	0.703226	0.539655	0.609467	0.548077	0.395425	0.416393	0.592119	1	4.52384	4.7087	4.45357	4.56222	4.52719	4.55991	4.5632	4.62956	4.64117	4.61809	4.62253	4.59349	4.50273	4.32354	4.04605	3.65886	3.17492	2.67901	2.24385	0.583193	0.541085	0.581513	0.540625	0.563415	0.5504	0.554032	0.548	0.5488	0.554839	0.552	0.5584	0.572	0.592857	0.629921	0.686047	0.761194	0.852113	0.936306	0.615	4.69636
'15mg10H10L08'	1	0.707087	0.724088	0.658537	0.60733	0.419929	0.342541	0.484441	1	4.39721	4.51522	4.38872	4.13692	4.19982	4.06127	3.94927	3.88531	3.90848	4.01509	4.00165	3.96624	3.89688	3.76602	3.54824	3.25768	2.88674	2.48568	2.13153	0.514483	0.50068	0.515172	0.567669	0.557353	0.580769	0.6	0.61371	0.6096	0.591473	0.591473	0.597674	0.610078	0.627692	0.660305	0.705224	0.775362	0.856164	0.925926	5.05	4.11271
'15mg10H10L09'	1	0.648227	0.66879	0.519608	0.5	0.349544	0.369697	0.57032	1	4.21261	4.15945	4.09917	4.15945	4.19594	4.17055	4.23374	4.27423	4.25856	4.30037	4.2826	4.23755	4.1433	3.99391	3.74512	3.38685	2.94352	2.51333	2.1341	0.522222	0.613008	0.6056	0.569697	0.573485	0.583721	0.570229	0.569231	0.570769	0.562121	0.565909	0.573485	0.586364	0.606015	0.642537	0.697794	0.778571	0.85906	0.939024	7.61	4.25303
'15mg10H10L10'	1	0.603846	0.51383	0.557377	0.467811	0.385135	0.35786	0.592634	1	4.48934	4.3127	4.49714	4.38855	4.36656	4.29616	4.22371	4.0735	4.17593	4.26692	4.24929	4.21191	4.12138	4.02199	3.75476	3.45266	3.05686	2.6084	2.25708	0.553191	0.521918	0.507947	0.558273	0.552482	0.57029	0.581618	0.598496	0.586765	0.578261	0.576978	0.58	0.591429	0.605674	0.640426	0.682639	0.744966	0.833333	0.906977	6.06	4.16667
'15mg20H10C01'	1	1.04008	0.987868	0.995427	0.997283	0.989449	0.982794	0.944921	1	1.04722	1.04879	1.04835	1.04564	1.05031	1.04748	1.04757	1.04645	1.04639	1.04645	1.04571	1.04306	1.03906	1.03284	1.02155	1.00318	0.978122	0.952992	0.93447	0.998035	1.00594	1.00394	1.00394	1.00196	1.00791	1.00791	1.0099	1.0099	1.00988	1.00986	1.01181	1.01566	1.02132	1.03048	1.04797	1.07168	1.09295	1.10704	18.4	1.05016
'15mg20H10C02'	1	0.972171	0.984823	0.954545	0.946223	0.941375	0.932353	0.959042	1	1.17602	1.16375	1.1607	1.15981	1.1573	1.15991	1.15775	1.15723	1.15766	1.15684	1.15483	1.15138	1.14393	1.12852	1.10347	1.06677	1.01794	0.968006	0.92835	0.95709	0.970037	0.968284	0.971805	0.981168	0.979245	0.979206	0.979167	0.977316	0.979245	0.979323	0.977654	0.981584	0.99274	1.01064	1.03938	1.0813	1.12331	1.15909	11	1.14545
'15mg20H10C03'	1	0.801457	0.813421	0.7787	0.758745	0.757511	0.73945	0.922631	1	2.62178	2.57954	2.60355	2.60921	2.59919	2.60708	2.59982	2.59727	2.59509	2.59472	2.59016	2.57966	2.55119	2.47907	2.38377	2.26601	2.1215	1.97402	1.85024	0.788809	0.792793	0.802198	0.797101	0.797101	0.798548	0.803279	0.803636	0.802178	0.801444	0.801075	0.80177	0.811847	0.856164	0.908027	0.961102	1.01855	1.07338	1.11583	6.88	2.59141
'15mg20H10C04'	1	0.832734	0.818035	0.775204	0.758045	0.741397	0.695575	0.835291	1	2.61873	2.62187	2.65894	2.65602	2.66587	2.68914	2.70077	2.70966	2.70996	2.71053	2.70227	2.68961	2.66035	2.59813	2.47957	2.28378	1.98557	1.74366	1.57193	0.774312	0.754991	0.756318	0.753597	0.753153	0.743772	0.73545	0.731107	0.732865	0.730298	0.732984	0.737024	0.745299	0.765101	0.808197	0.884127	1.02121	1.12096	1.18444	7.9	2.74662
'15mg20H10C05'	1	0.789902	0.783905	0.801351	0.767171	0.713861	0.689655	0.873089	1	2.24977	2.25933	2.27532	2.25734	2.26673	2.26192	2.26416	2.26742	2.26164	2.25441	2.23538	2.2056	2.15563	2.07861	1.96388	1.80791	1.63662	1.47953	1.35989	0.802013	0.805415	0.813356	0.818653	0.811321	0.806122	0.81058	0.809199	0.811545	0.813875	0.821248	0.832776	0.854305	0.885808	0.9344	1.00776	1.0951	1.17541	1.23457	3.48	2.31651
'15mg20H10C06'	1	0.713831	0.709169	0.693955	0.669989	0.64902	0.585366	0.820034	1	3.1865	3.10986	3.1607	3.12359	3.15052	3.1748	3.17481	3.18584	3.17641	3.16193	3.14479	3.10864	3.03479	2.89613	2.66605	2.29218	1.95548	1.68866	1.49607	0.679934	0.700669	0.70678	0.692821	0.692308	0.68369	0.682566	0.680851	0.683607	0.686275	0.689431	0.697262	0.714968	0.751572	0.819444	0.953523	1.08309	1.18267	1.25149	11	3.10924
'15mg20H10C07'	0	0.6851	0.704708	0.706965	0.633047	0.599074	0.553226	0.807511	1	3.36493	3.44778	3.3964	3.41882	3.438	3.45311	3.46188	3.46475	3.45634	3.43636	3.39714	3.32818	3.22896	3.06457	2.84252	2.57382	2.27899	2.01933	1.82394	0.740558	0.741176	0.723404	0.729685	0.716612	0.710824	0.713592	0.711755	0.711538	0.717252	0.730463	0.750397	0.775157	0.823438	0.887865	0.971599	1.0745	1.168	1.23662	6.41	3.55987
'15mg20H10C08'	0	0.704473	0.704918	0.659873	0.579755	0.578302	0.503788	0.715127	1	4.21374	4.3083	4.29028	4.21203	4.2234	4.19185	4.17172	4.14639	4.13708	4.12128	4.06368	3.97931	3.84192	3.62785	3.33407	2.95485	2.50584	2.15808	1.92215	0.646526	0.62908	0.631579	0.655814	0.642748	0.650155	0.653188	0.658842	0.659906	0.667185	0.677519	0.697531	0.7263	0.775417	0.843284	0.946221	1.09471	1.20752	1.28472	4.76	4.05594
'15mg20H10C09'	1	0.614951	0.679887	0.614922	0.55667	0.530631	0.470677	0.765389	1	4.56535	4.59572	4.54303	4.59112	4.59071	4.62697	4.63398	4.67258	4.66783	4.61849	4.54067	4.41772	4.22864	3.95947	3.60385	3.1581	2.68745	2.31898	2.07045	0.699499	0.645802	0.638462	0.670927	0.652713	0.653188	0.644172	0.642748	0.644917	0.652504	0.667171	0.690799	0.728636	0.784547	0.862573	0.977143	1.11491	1.22577	1.29545	4.07	4.85232
'15mg20H10C10'	0	0.660828	0.609227	0.577416	0.543184	0.542157	0.507895	0.768573	1	5.05801	5.24052	5.29982	5.22892	5.25568	5.26031	5.29953	5.35623	5.33312	5.25875	5.17679	5.00613	4.76478	4.41708	3.98458	3.48907	2.99526	2.57506	2.28354	0.612613	0.612999	0.607988	0.619549	0.61919	0.622356	0.617339	0.613333	0.618907	0.632047	0.646539	0.676471	0.718248	0.781159	0.865906	0.973538	1.096	1.21171	1.3	2.41	5.9
'15mg20H10L01'	1	0.953908	0.923744	0.92378	0.927989	0.921454	0.899798	0.943275	1	1.27191	1.27182	1.27721	1.27116	1.27883	1.27702	1.27921	1.28147	1.28326	1.28588	1.28812	1.28969	1.29181	1.29369	1.29308	1.28458	1.26991	1.21482	1.18263	0.901768	0.906931	0.903543	0.903353	0.897839	0.901186	0.899209	0.89901	0.89901	0.897233	0.895464	0.893701	0.892368	0.889535	0.887619	0.891144	0.896853	0.942308	0.960563	23.2	1.30203
'15mg20H10L02'	1	0.897959	0.908938	0.900293	0.879641	0.881623	0.870588	0.969519	1	1.74455	1.76461	1.75995	1.76089	1.76599	1.7702	1.77417	1.77688	1.78203	1.78855	1.79319	1.79846	1.80046	1.79329	1.77484	1.73721	1.64434	1.46131	1.3566	0.802239	0.807116	0.798507	0.808271	0.809793	0.809434	0.809074	0.810606	0.807183	0.80566	0.802632	0.79702	0.793738	0.791289	0.792553	0.797945	0.834146	0.966917	1.02139	0.357	1.80519
'15mg20H10L03'	1	0.907104	0.905074	0.854772	0.845597	0.859442	0.83578	0.921372	1	1.99313	1.98823	1.99517	2.0127	2.01152	2.02417	2.02885	2.03498	2.04262	2.05382	2.06217	2.06894	2.06759	2.05199	2.01317	1.94115	1.72781	1.57338	1.42824	0.777978	0.771171	0.789377	0.780797	0.777174	0.778584	0.781421	0.78	0.77677	0.772563	0.767025	0.761062	0.756098	0.756849	0.762542	0.779579	0.893354	0.96259	1.0296	2.99	2.08267
'15mg20H10L04'	1	0.886691	0.917874	0.881471	0.86174	0.831074	0.813274	0.917202	1	2.21674	2.21764	2.24666	2.25705	2.27303	2.29969	2.31406	2.32783	2.33747	2.34539	2.34839	2.35018	2.34183	2.31328	2.25149	2.14873	1.88459	1.66924	1.48927	0.792661	0.774955	0.772563	0.771583	0.771171	0.758007	0.751323	0.748682	0.746924	0.74606	0.743455	0.742215	0.74188	0.744966	0.757377	0.780952	0.906061	1.00141	1.07905	10.9	2.37911
'15mg20H10L05'	1	0.84202	0.836066	0.878378	0.839348	0.808911	0.796552	0.946001	1	2.06431	2.07987	2.09733	2.08418	2.09158	2.09368	2.09953	2.10973	2.11473	2.12124	2.12321	2.12308	2.11589	2.09472	2.04473	1.96222	1.79627	1.6351	1.46137	0.781879	0.791878	0.806507	0.813472	0.806175	0.797619	0.802048	0.798978	0.796265	0.79357	0.79258	0.79097	0.791391	0.794454	0.8064	0.829193	0.907875	0.975138	1.05802	13.9	2.10321
'15mg20H10L06'	1	0.836248	0.845272	0.803526	0.800664	0.807843	0.741463	0.886655	1	2.0259	1.98768	2.02508	2.00504	2.02561	2.04198	2.04214	2.05294	2.04924	2.04852	2.05274	2.05441	2.05018	2.02726	1.98371	1.90883	1.79753	1.65182	1.4795	0.839138	0.842809	0.847458	0.836394	0.841137	0.827018	0.824013	0.819967	0.822951	0.820261	0.819512	0.814815	0.812102	0.816038	0.82716	0.848576	0.885387	0.944	1.03218	12.7	2.10644
'15mg20H10L07'	1	0.794163	0.825963	0.822602	0.763948	0.760185	0.732258	0.92205	1	2.17297	2.24243	2.20296	2.22118	2.22908	2.24382	2.25517	2.26257	2.26517	2.26721	2.26463	2.25981	2.25	2.2115	2.14737	2.04398	1.89835	1.71079	1.50405	0.829228	0.828571	0.821604	0.830846	0.819218	0.80937	0.809061	0.803543	0.801282	0.798722	0.800638	0.801272	0.800314	0.8125	0.827957	0.857997	0.906877	0.98	1.07848	15.6	2.30744
'15mg20H10L08'	1	0.851438	0.885246	0.807643	0.733129	0.766981	0.67803	0.796336	1	2.48603	2.57245	2.557	2.51355	2.52239	2.50587	2.49345	2.48489	2.48576	2.49377	2.48663	2.48157	2.46528	2.42227	2.34459	2.22355	2.05528	1.84574	1.61637	0.780967	0.738872	0.757895	0.778295	0.766412	0.773994	0.77605	0.782473	0.780031	0.77916	0.778295	0.779321	0.781346	0.792109	0.810448	0.843023	0.89415	0.967575	1.06713	10.6	2.43357
'15mg20H10L09'	1	0.760226	0.818697	0.77497	0.728185	0.715315	0.658647	0.866383	1	2.72692	2.77099	2.72055	2.74342	2.74806	2.77097	2.7798	2.81651	2.82974	2.82371	2.81678	2.80229	2.76809	2.70458	2.58897	2.40991	2.17988	1.91973	1.65573	0.799666	0.728244	0.738462	0.765176	0.748837	0.749611	0.736196	0.732824	0.726859	0.728376	0.730711	0.733032	0.74063	0.756315	0.783626	0.832857	0.896033	0.983418	1.08864	12.1	2.88186
'15mg20H10L10'	1	0.83121	0.803256	0.756694	0.75026	0.781373	0.773684	0.930792	1	2.88759	2.98748	3.02941	2.99287	3.01438	3.034	3.06578	3.11315	3.12164	3.10949	3.11632	3.09458	3.05687	2.974	2.83615	2.62563	2.34591	2.03711	1.74416	0.737237	0.706056	0.698225	0.718797	0.716642	0.720544	0.71151	0.705185	0.703102	0.707715	0.705449	0.711765	0.719708	0.737681	0.767475	0.817549	0.893333	0.991283	1.09778	12.2	3.285
'30mg06H10C01'	1	0.705021	0.685714	0.68062	0.664474	0.628415	0.612903	0.86934	1	3.84721	3.82966	3.83143	3.83171	3.82974	3.83199	3.82758	3.82536	3.82829	3.8265	3.82424	3.81908	3.80854	3.78297	3.72748	3.63263	3.49102	3.30599	3.12995	0.690722	0.697602	0.699374	0.695742	0.69615	0.694704	0.695109	0.694387	0.694387	0.694704	0.696058	0.697001	0.699588	0.705703	0.71988	0.742157	0.773585	0.805263	0.834646	12.4	3.82056
'30mg06H10C02'	1	0.60098	0.575	0.565693	0.528485	0.507772	0.47234	0.78595	1	5.15371	5.1576	5.12446	5.16053	5.15675	5.15875	5.16619	5.16956	5.16857	5.15931	5.15142	5.13409	5.10562	5.04692	4.93384	4.7381	4.45047	4.10739	3.78225	0.609	0.609	0.609438	0.607	0.608	0.60198	0.60198	0.60198	0.60198	0.60297	0.605941	0.608911	0.610784	0.617476	0.636538	0.667925	0.712727	0.761017	0.80916	11.6	5.15748
'30mg06H10C03'	1	0.527358	0.509836	0.489437	0.452353	0.418719	0.36996	0.701535	1	7.10537	7.23585	7.16192	7.18814	7.15644	7.2002	7.20513	7.20277	7.19263	7.18662	7.16953	7.14124	7.07713	6.95982	6.71766	6.32682	5.78279	5.18597	4.64514	0.528846	0.519811	0.533981	0.524762	0.529808	0.524762	0.524762	0.519811	0.520755	0.521698	0.524528	0.529245	0.533645	0.546296	0.574312	0.618018	0.672414	0.74065	0.79562	10.3	7.30375
'30mg06H10C04'	0	0.471963	0.43622	0.406	0.358919	0.328182	0.298054	0.631521	1	10.2762	10.3278	10.2852	10.3929	10.3048	10.3009	10.2737	10.2234	10.2192	10.2047	10.1906	10.1408	10.0164	9.762	9.32966	8.5935	7.57831	6.49805	5.62682	0.431532	0.433333	0.437273	0.429464	0.433333	0.432432	0.432432	0.436364	0.437273	0.439091	0.441818	0.442342	0.452252	0.466964	0.495575	0.547826	0.62	0.709449	0.774648	9.37	10.1452
'30mg06H10C05'	0	0.411404	0.387121	0.363158	0.319251	0.2639	0.22678	0.551234	1	12.8072	12.9094	12.9219	12.9617	12.9326	12.9853	13.0091	13.0501	13.0321	12.9822	12.9318	12.8035	12.6043	12.2602	11.6014	10.5687	9.16327	7.7576	6.63153	0.395575	0.381897	0.390351	0.390351	0.386087	0.386957	0.383621	0.383621	0.381197	0.387069	0.386325	0.393162	0.403419	0.420339	0.452101	0.506612	0.58254	0.668657	0.738255	7.43	13.5143
'30mg06H10C06'	0	0.359016	0.345652	0.323899	0.263507	0.225573	0.19195	0.534657	1	19.7526	19.4889	19.8769	19.8016	20.1007	20.104	20.3077	20.4213	20.3915	20.2902	20.2034	20.134	19.8387	19.1614	18.0485	16.3544	14.1419	11.8816	10.0891	0.363793	0.369565	0.354167	0.354167	0.35124	0.352066	0.346341	0.343548	0.345161	0.346774	0.35	0.3528	0.364	0.380952	0.414961	0.471318	0.546269	0.628671	0.702532	5.84	21.9758
'30mg06H10C07'	0	0.32619	0.30274	0.260109	0.256	0.206564	0.155432	0.476506	1	22.5898	22.7869	22.7884	23.1701	23.1002	22.9186	22.8262	22.6147	22.5586	22.4739	22.4399	22.212	21.7901	21.0246	19.7289	17.6043	15.1246	12.6318	10.6786	0.326016	0.323387	0.315748	0.3125	0.313281	0.314961	0.318254	0.3216	0.3224	0.3248	0.325397	0.33254	0.340945	0.362992	0.396124	0.460305	0.536765	0.623611	0.69375	5.27	22.84
'30mg06H10C08'	0	0.30155	0.268153	0.257062	0.22757	0.178547	0.150992	0.500717	1	31.4155	31.0962	30.8284	31.2841	31.8483	31.5391	31.0068	30.8268	30.7597	30.8662	30.69	30.4122	29.856	28.96	27.1545	24.0793	20.1766	16.3553	13.4723	0.282576	0.290625	0.286154	0.283969	0.277612	0.281818	0.286923	0.289147	0.290698	0.29	0.293077	0.298462	0.305344	0.321212	0.354135	0.417037	0.502857	0.598649	0.676829	6.97	31.4423
'30mg06H10C09'	0	0.288281	0.249057	0.238202	0.193133	0.161246	0.144214	0.500253	1	37.5507	35.9123	36.5769	38.0892	36.8913	36.4558	35.9244	35.5111	35.59	35.631	35.2584	34.9485	34.347	32.8784	30.627	27.0726	22.7123	18.3568	15.1126	0.248951	0.261765	0.256115	0.248951	0.257971	0.258696	0.264444	0.267164	0.26791	0.268148	0.273881	0.277778	0.286765	0.306618	0.340876	0.4	0.479861	0.573856	0.650888	6.55	35.5307
'30mg06H10C10'	0	0.263309	0.238788	0.216837	0.203139	0.170714	0.129457	0.491655	1	53.2349	51.3292	50.1922	49.3838	50.7126	50.0783	49.0529	48.5367	48.2808	48.0054	47.7872	47.3004	46.5296	45.0881	42.3227	37.7884	31.5866	25.3359	20.6077	0.238	0.239189	0.244138	0.25	0.240816	0.245833	0.251064	0.253571	0.255	0.258273	0.259286	0.264286	0.272857	0.287943	0.314685	0.366207	0.446	0.539623	0.617143	5.36	48.6395
'30mg06H10L01'	1	0.951883	0.919643	0.922481	0.914474	0.896175	0.907834	0.953725	1	1.35822	1.34923	1.34648	1.3484	1.35005	1.3497	1.35065	1.35076	1.35179	1.35163	1.35261	1.35352	1.35494	1.35544	1.35205	1.3464	1.33182	1.30928	1.27898	0.923711	0.932221	0.935282	0.931464	0.932362	0.931464	0.931322	0.931393	0.930353	0.930426	0.930498	0.928645	0.927984	0.925662	0.925703	0.926471	0.933019	0.938596	0.952756	22.2	1.33065
'30mg06H10L02'	1	0.87451	0.841667	0.846715	0.812121	0.80829	0.778723	0.890468	1	1.66892	1.67245	1.65949	1.66975	1.67312	1.67471	1.67489	1.67617	1.67716	1.67608	1.67416	1.67069	1.66385	1.6499	1.62434	1.58363	1.52688	1.45733	1.37839	0.883	0.88	0.88253	0.882	0.878	0.869307	0.869307	0.868317	0.868317	0.869307	0.870297	0.873267	0.869608	0.872816	0.883654	0.900943	0.918182	0.940678	0.977099	9.42	1.69291
'30mg06H10L03'	1	0.833962	0.817213	0.788732	0.758824	0.714286	0.644269	0.772539	1	2.05345	2.08111	2.06155	2.07389	2.06252	2.0766	2.07842	2.08087	2.07759	2.07631	2.07233	2.06442	2.04575	2.01272	1.95333	1.8652	1.75293	1.6303	1.5036	0.823077	0.804717	0.83301	0.815238	0.825	0.815238	0.817143	0.808491	0.810377	0.811321	0.813208	0.817925	0.819626	0.82963	0.850459	0.879279	0.905172	0.95122	0.992701	9.71	2.11604
'30mg06H10L04'	1	0.749533	0.69685	0.66	0.583784	0.540909	0.490272	0.654104	1	2.87135	2.87872	2.86873	2.90785	2.88273	2.87603	2.87512	2.8633	2.86394	2.85927	2.85198	2.83232	2.7867	2.70212	2.56982	2.37996	2.14591	1.90113	1.66533	0.694595	0.694595	0.702727	0.688393	0.694595	0.696396	0.694595	0.7	0.700909	0.702727	0.705455	0.706306	0.718018	0.734821	0.766372	0.813043	0.866667	0.937008	1.00704	6.87	2.86307
'30mg06H10L05'	1	0.680702	0.631061	0.593421	0.526738	0.431535	0.359322	0.52787	1	3.79874	3.82624	3.82737	3.8442	3.83776	3.86351	3.87251	3.88369	3.88043	3.86549	3.84696	3.80257	3.723	3.58219	3.3501	3.03605	2.67161	2.30607	1.97161	0.638053	0.627586	0.639474	0.637719	0.631304	0.630435	0.624138	0.625	0.620513	0.627586	0.625641	0.633333	0.648718	0.670339	0.709244	0.766116	0.833333	0.910448	0.993289	5.83	4.05714
'30mg06H10L06'	0	0.561475	0.542029	0.503774	0.392891	0.325573	0.263158	0.46869	1	5.68925	5.60755	5.72099	5.71668	5.80806	5.80957	5.8666	5.89866	5.89303	5.86258	5.82489	5.77437	5.62899	5.33661	4.90201	4.33393	3.69807	3.07288	2.52351	0.563793	0.571304	0.545	0.5425	0.538017	0.538017	0.529268	0.525806	0.525806	0.528226	0.533065	0.5376	0.5544	0.580159	0.625984	0.693023	0.776119	0.867133	0.968354	7.85	6.20968
'30mg06H10L07'	0	0.505556	0.467808	0.387978	0.3645	0.278764	0.195822	0.38734	1	7.08142	7.16792	7.18189	7.28364	7.2905	7.24843	7.24441	7.1902	7.16709	7.12619	7.08726	6.94856	6.6832	6.23385	5.58367	4.76579	3.91705	3.14371	2.49704	0.470732	0.469355	0.454331	0.452344	0.452344	0.455906	0.459524	0.464	0.4656	0.4688	0.471429	0.48254	0.501575	0.540945	0.594574	0.676336	0.772059	0.888889	1.00625	5.28	7.2
'30mg06H10L08'	0	0.471318	0.408917	0.370056	0.311682	0.225952	0.173938	0.369045	1	8.51861	8.41163	8.34218	8.48459	8.63645	8.56368	8.41013	8.36057	8.33594	8.35157	8.26365	8.09471	7.7771	7.26469	6.48992	5.50046	4.44646	3.50711	2.75274	0.417424	0.433594	0.424615	0.420611	0.412687	0.418939	0.426154	0.430233	0.431783	0.431538	0.436923	0.447692	0.465649	0.499242	0.555639	0.637778	0.742857	0.858108	0.981707	5.34	8.50962
'30mg06H10L09'	0	0.43125	0.353459	0.315169	0.239056	0.183045	0.145104	0.336473	1	11.3194	10.8143	11.0346	11.4714	11.133	11.0257	10.8804	10.7694	10.7822	10.764	10.594	10.366	9.92905	9.08697	7.92292	6.52139	5.12285	3.92905	3.01411	0.340559	0.359559	0.34964	0.341259	0.352174	0.352899	0.360741	0.363433	0.364925	0.365185	0.373881	0.383704	0.403676	0.444118	0.507299	0.598561	0.708333	0.843137	0.976331	5.73	10.3698
'30mg06H10L10'	0	0.36259	0.308485	0.257143	0.217489	0.161071	0.105943	0.292184	1	15.4817	14.9407	14.6346	14.4231	14.8591	14.6712	14.4019	14.265	14.178	14.0462	13.858	13.4773	12.8148	11.6992	10.0724	8.15434	6.25362	4.67283	3.46798	0.294	0.293919	0.304138	0.310563	0.29932	0.306944	0.313475	0.317143	0.318571	0.323741	0.327857	0.340714	0.364286	0.403546	0.465734	0.56	0.68	0.81761	0.96	6.07	13.8776
'30mg10H10C01'	1	0.767616	0.771466	0.765786	0.758416	0.741176	0.723404	0.942404	1	2.18599	2.18084	2.17325	2.17386	2.17154	2.16831	2.16337	2.15943	2.16275	2.16604	2.16835	2.17236	2.17763	2.18154	2.17529	2.14618	2.08351	1.9877	1.87589	0.784733	0.782875	0.782875	0.780488	0.780488	0.7793	0.7793	0.778116	0.778116	0.776935	0.776435	0.773613	0.77071	0.767341	0.772028	0.78877	0.81864	0.859466	0.904465	5.47	2.20312
'30mg10H10C02'	1	0.66092	0.661578	0.643402	0.634906	0.612	0.591892	0.895558	1	3.67655	3.68898	3.68735	3.68673	3.6974	3.69902	3.70665	3.71491	3.71634	3.72073	3.72615	3.73071	3.73331	3.71797	3.66439	3.54262	3.31264	2.99215	2.6884	0.646043	0.645022	0.645115	0.645533	0.645533	0.646465	0.648336	0.648336	0.647399	0.646974	0.646552	0.645714	0.64548	0.650418	0.665306	0.7	0.760652	0.844186	0.92108	15.7	3.72308
'30mg10H10C03'	1	0.599168	0.587379	0.574132	0.554955	0.533077	0.49871	0.832337	1	4.39564	4.39556	4.4028	4.40829	4.41285	4.40947	4.41193	4.41144	4.41425	4.41601	4.41694	4.4176	4.41128	4.3799	4.25028	4.00411	3.60308	3.12103	2.71431	0.576011	0.577031	0.578431	0.577031	0.574616	0.575419	0.573816	0.573018	0.572816	0.572022	0.571625	0.571038	0.571429	0.5786	0.612903	0.667082	0.751486	0.85825	0.945545	11.1	4.47134
'30mg10H10C04'	1	0.521448	0.508813	0.483968	0.462069	0.436029	0.407453	0.781389	1	5.17285	5.17984	5.19205	5.20173	5.20919	5.20671	5.21682	5.22114	5.219	5.21315	5.2064	5.19322	5.15843	5.07445	4.87341	4.5221	4.02001	3.45141	2.95418	0.514865	0.516304	0.515562	0.512821	0.513477	0.512786	0.512097	0.511409	0.512064	0.512718	0.515354	0.517241	0.522996	0.537565	0.57868	0.646552	0.738824	0.847755	0.95	7.48	5.33588
'30mg10H10C05'	0	0.494805	0.473506	0.45534	0.427273	0.405634	0.373964	0.755781	1	6.65733	6.64629	6.66199	6.64383	6.62643	6.63017	6.62867	6.62699	6.62747	6.61918	6.6075	6.58428	6.53678	6.39029	6.01755	5.51811	4.85366	4.12044	3.48709	0.46863	0.472868	0.470437	0.471042	0.47348	0.472258	0.47348	0.474774	0.473548	0.474903	0.476923	0.478981	0.485498	0.511801	0.587591	0.66588	0.758192	0.863014	0.962264	8.99	6.60185
'30mg10H10C06'	0	0.446115	0.432787	0.416038	0.394355	0.36443	0.338068	0.757805	1	8.91534	8.89838	8.92285	8.93434	8.92403	8.90827	8.89785	8.88581	8.87663	8.85723	8.83216	8.77439	8.64309	8.32954	7.73165	6.69824	5.40554	4.2034	3.35297	0.432873	0.433962	0.43125	0.433417	0.432161	0.433249	0.433962	0.433417	0.434128	0.43609	0.43875	0.442236	0.453761	0.484775	0.544258	0.6461	0.789298	0.949064	1.09346	7.2	9.18212
'30mg10H10C07'	0	0.396028	0.386037	0.372321	0.34812	0.326282	0.300538	0.75888	1	12.1177	11.935	11.96	11.9418	11.9654	11.9778	11.9931	12.0149	12.0004	11.987	11.9567	11.9071	11.7976	11.5631	11.115	10.2279	8.85773	7.31155	6.02066	0.396901	0.403893	0.402424	0.402913	0.402174	0.399519	0.39976	0.397849	0.399044	0.399761	0.402861	0.405694	0.412736	0.427071	0.456946	0.516201	0.616702	0.743	0.858036	7.38	12.2937
'30mg10H10C08'	0	0.376019	0.359676	0.337931	0.325758	0.297468	0.268947	0.71525	1	13.0933	12.9609	13.0319	13.0014	13.0018	12.969	12.9077	12.8676	12.8744	12.8794	12.8379	12.7782	12.6558	12.4074	11.8587	10.753	9.09692	7.34872	5.96173	0.359212	0.361827	0.36014	0.363423	0.360981	0.361827	0.364387	0.36643	0.365566	0.366197	0.367681	0.371362	0.378035	0.392	0.424719	0.492341	0.601259	0.733333	0.861062	6.55	13.0275
'30mg10H10C09'	0	0.355478	0.330693	0.317391	0.289855	0.263636	0.2325	0.654049	1	14.8511	14.7679	14.7584	14.758	14.7863	14.7444	14.7132	14.6493	14.6131	14.5938	14.5305	14.4275	14.2338	13.8796	13.1341	11.8291	9.89707	7.95283	6.48225	0.329596	0.334088	0.334467	0.334847	0.334847	0.335991	0.335609	0.336758	0.338655	0.339795	0.342435	0.348073	0.356982	0.374582	0.412088	0.481243	0.595679	0.729808	0.846552	6.49	14.8387
'30mg10H10C10'	0	0.3375	0.319608	0.301681	0.278723	0.256287	0.223786	0.663071	1	18.0728	18.034	18.0574	18.0854	18.0495	18.0431	18.1177	18.1898	18.17	18.0836	17.9973	17.8704	17.664	17.2862	16.4354	14.6646	11.9816	9.45217	7.50596	0.317318	0.31946	0.319413	0.32018	0.31982	0.318694	0.317318	0.314507	0.315615	0.318535	0.321508	0.324862	0.332967	0.345652	0.377278	0.455021	0.589537	0.733962	0.855932	6.57	18.1653
'30mg10H10L01'	1	0.953523	0.963012	0.966705	0.961386	0.957983	0.93617	0.981801	1	1.19854	1.19285	1.18782	1.1912	1.19233	1.19109	1.1914	1.19191	1.19344	1.19514	1.19823	1.20272	1.2103	1.22035	1.23272	1.24293	1.24532	1.23276	1.19906	0.960305	0.963303	0.966361	0.963415	0.96189	0.960426	0.961948	0.960486	0.960486	0.959029	0.954683	0.949025	0.940828	0.924855	0.907692	0.890374	0.880353	0.883856	0.90758	25.4	1.16016
'30mg10H10L02'	1	0.932471	0.951654	0.934569	0.935849	0.928	0.912162	0.97822	1	1.34211	1.34141	1.34087	1.3396	1.34276	1.34353	1.34544	1.34766	1.34798	1.34869	1.35001	1.35222	1.35461	1.35384	1.34831	1.3336	1.30656	1.26503	1.20593	0.926619	0.933622	0.928161	0.935159	0.933718	0.935065	0.939219	0.940666	0.937861	0.936599	0.935345	0.932857	0.926554	0.923398	0.918367	0.918421	0.926065	0.944186	0.979232	14.9	1.3641
'30mg10H10L03'	1	0.912621	0.910194	0.892744	0.882883	0.869231	0.845161	0.926081	1	1.58225	1.58399	1.58915	1.59043	1.59252	1.5895	1.59008	1.58935	1.5921	1.59481	1.59706	1.59921	1.5999	1.59534	1.57746	1.54118	1.48036	1.39749	1.292	0.899582	0.906162	0.903361	0.903361	0.899582	0.902235	0.898329	0.897079	0.895978	0.897507	0.892562	0.889344	0.884097	0.879789	0.882581	0.889027	0.909631	0.944629	1	12.7	1.61146
'30mg10H10L04'	1	0.863271	0.867215	0.839679	0.818103	0.794118	0.763975	0.884977	1	2.1319	2.14106	2.15339	2.16285	2.17554	2.18218	2.19147	2.19798	2.20345	2.20727	2.20632	2.19685	2.17269	2.12529	2.04495	1.89066	1.72567	1.56136	1.38573	0.794595	0.798913	0.792963	0.789474	0.787062	0.784657	0.782258	0.779866	0.77882	0.779116	0.781041	0.78382	0.78975	0.801813	0.821066	0.874384	0.928235	0.983571	1.05882	3	2.25191
'30mg10H10L05'	1	0.820779	0.797069	0.768932	0.736364	0.704225	0.656805	0.800221	1	2.39418	2.38657	2.39783	2.39047	2.38699	2.38822	2.38963	2.38743	2.39005	2.38896	2.38579	2.37647	2.3543	2.30607	2.21862	2.08588	1.91266	1.71198	1.48932	0.775928	0.788114	0.77892	0.783784	0.785252	0.783226	0.783959	0.785252	0.783226	0.783784	0.783333	0.785987	0.790668	0.801242	0.822384	0.855962	0.905085	0.973656	1.06604	10.4	2.36111
'30mg10H10L06'	1	0.778195	0.753005	0.718868	0.685484	0.627517	0.585227	0.752031	1	2.62479	2.61912	2.62256	2.62504	2.62252	2.62302	2.62403	2.62365	2.62271	2.61932	2.61139	2.59317	2.55466	2.48284	2.36176	2.18415	1.96699	1.725	1.47512	0.737767	0.738365	0.7375	0.73995	0.741206	0.743073	0.742138	0.742462	0.741531	0.743108	0.745	0.749068	0.758323	0.775883	0.805024	0.85099	0.911929	0.992723	1.1028	7.49	2.68266
'30mg10H10L07'	0	0.693925	0.670431	0.638393	0.588722	0.542308	0.480645	0.692647	1	3.41991	3.37021	3.37228	3.37532	3.3807	3.38485	3.39052	3.4008	3.39551	3.3877	3.36915	3.33392	3.26329	3.13885	2.94399	2.67378	2.3524	2.00398	1.66923	0.667461	0.678832	0.678788	0.680825	0.676329	0.673887	0.672269	0.670251	0.671446	0.673031	0.676996	0.683274	0.696934	0.719953	0.758898	0.814525	0.889722	0.988	1.10714	9.29	3.38462
'30mg10H10L08'	0	0.656577	0.6231	0.571552	0.541667	0.481646	0.417895	0.636474	1	4.00003	3.96242	3.99793	3.98877	3.99214	3.98407	3.97011	3.96445	3.96584	3.95942	3.93248	3.88315	3.78489	3.61444	3.34113	2.97338	2.54623	2.10468	1.70185	0.609502	0.615925	0.611888	0.61313	0.61215	0.613583	0.617925	0.620567	0.620283	0.620892	0.625293	0.63213	0.648555	0.676571	0.723596	0.789934	0.881427	1	1.15044	6.22	3.97554
'30mg10H10L09'	0	0.629371	0.578218	0.546957	0.480435	0.418788	0.35	0.556111	1	4.73886	4.70007	4.70836	4.70413	4.72003	4.71088	4.7078	4.6984	4.68481	4.66728	4.63139	4.55647	4.41805	4.18244	3.82457	3.34115	2.81463	2.28322	1.8064	0.558296	0.566251	0.56576	0.564132	0.565267	0.567198	0.566553	0.569635	0.570125	0.573546	0.577929	0.588435	0.606982	0.639911	0.692308	0.769561	0.869342	1	1.14655	5.03	4.7491
'30mg10H10L10'	0	0.580682	0.537255	0.489916	0.431915	0.373653	0.300971	0.518306	1	5.57437	5.54778	5.5645	5.57439	5.57252	5.57321	5.59777	5.61242	5.60209	5.56359	5.5078	5.40265	5.21118	4.893	4.40453	3.78901	3.11147	2.45911	1.9022	0.522905	0.525309	0.527088	0.525366	0.524775	0.524775	0.52067	0.516058	0.518272	0.522752	0.528825	0.541436	0.562637	0.598913	0.659164	0.74477	0.859155	1.00943	1.17797	7.43	5.44355
'30mg20H10C01'	1	0.753388	0.754808	0.746835	0.747681	0.748377	0.729196	0.96789	1	2.54887	2.55572	2.55697	2.55564	2.55947	2.56302	2.5699	2.57517	2.57516	2.5756	2.57509	2.57294	2.56674	2.53632	2.48588	2.42237	2.33646	2.00614	1.65263	0.720109	0.714674	0.716621	0.714674	0.716621	0.716621	0.716621	0.716621	0.714674	0.715447	0.714286	0.715426	0.72093	0.776961	0.858124	0.926471	0.965714	1.10961	1.33099	9.21	2.57075
'30mg20H10C02'	0	0.700272	0.694712	0.684211	0.685289	0.676423	0.674189	0.962752	1	2.73904	2.7409	2.74006	2.74236	2.74305	2.73834	2.73475	2.73256	2.73377	2.7378	2.74704	2.76096	2.76529	2.73323	2.6624	2.554	2.39605	2.06092	1.79105	0.666667	0.667582	0.665753	0.665753	0.665753	0.665753	0.665753	0.663934	0.662125	0.661247	0.651596	0.634961	0.62716	0.672941	0.758929	0.859833	0.941973	1.08333	1.1693	10.2	2.76888
'30mg20H10C03'	0	0.643979	0.637209	0.635246	0.627698	0.615987	0.616438	0.957234	1	3.04894	3.06196	3.0518	3.05732	3.06204	3.06346	3.06366	3.0688	3.06924	3.0733	3.084	3.09476	3.10212	3.08052	2.94309	2.78325	2.5604	2.22113	1.91332	0.62963	0.623037	0.62533	0.623684	0.623684	0.623684	0.623684	0.626316	0.624672	0.620779	0.610687	0.597052	0.586288	0.60181	0.758621	0.880325	0.969811	1.0839	1.18382	9.59	3.1044
'30mg20H10C04'	0	0.595908	0.592255	0.584337	0.578014	0.570543	0.552419	0.927021	1	3.31234	3.30895	3.3081	3.31106	3.30942	3.31183	3.30998	3.31016	3.31265	3.31581	3.32501	3.33749	3.34697	3.33855	3.23653	3.03994	2.74194	2.27843	1.8909	0.571059	0.571059	0.574026	0.575521	0.574026	0.574026	0.574026	0.572539	0.571059	0.567775	0.558897	0.546117	0.535047	0.532438	0.605544	0.732394	0.857411	1.02911	1.1837	9.01	3.34328
'30mg20H10C05'	0	0.52	0.522105	0.515829	0.508197	0.496413	0.485075	0.932836	1	4.93532	4.93343	4.92886	4.92967	4.92654	4.92672	4.92335	4.92385	4.92337	4.92948	4.93967	4.95068	4.95481	4.92402	4.78328	4.4514	3.91412	3.17935	2.56467	0.503597	0.507177	0.50358	0.504785	0.504785	0.504785	0.504785	0.508393	0.507177	0.505938	0.501171	0.495434	0.488938	0.49467	0.543788	0.662162	0.810469	1.00828	1.20438	8.62	4.93562
'30mg20H10C06'	0	0.515663	0.506356	0.491651	0.484452	0.470839	0.458385	0.888924	1	5.21248	5.20028	5.19426	5.17936	5.17287	5.1617	5.1493	5.13727	5.13411	5.13402	5.13647	5.13876	5.12778	5.07892	4.90968	4.51716	3.89527	3.12591	2.49408	0.484487	0.485714	0.484487	0.484487	0.485646	0.485646	0.484487	0.486874	0.485714	0.485782	0.483645	0.479452	0.476718	0.481799	0.532922	0.669276	0.834862	1.04216	1.25931	7.55	5.18018
'30mg20H10C07'	0	0.477958	0.466119	0.459165	0.451043	0.438375	0.424908	0.889007	1	5.61547	5.62594	5.59851	5.60165	5.60669	5.61028	5.61057	5.61532	5.61418	5.6139	5.61454	5.61234	5.59379	5.53071	5.31931	4.85579	4.13817	3.29183	2.64458	0.464455	0.456674	0.455607	0.457746	0.456674	0.456674	0.455607	0.456876	0.455814	0.456019	0.454338	0.451902	0.45098	0.459916	0.514228	0.645349	0.824818	1.0453	1.25557	8.02	5.55556
'30mg20H10C08'	0	0.464203	0.449898	0.43964	0.421875	0.410397	0.401205	0.864287	1	5.92442	5.95171	5.95892	5.96619	5.96658	5.97144	5.976	5.98117	5.97701	5.98012	5.98652	5.99094	5.96245	5.86662	5.59882	5.02865	4.24849	3.39095	2.71197	0.441109	0.438073	0.441109	0.440367	0.440367	0.440092	0.441379	0.441379	0.442661	0.441913	0.439462	0.435449	0.439232	0.45567	0.52381	0.693182	0.885714	1.08911	1.28739	9.42	5.90811
'30mg20H10C09'	0	0.422658	0.41165	0.398637	0.390977	0.375163	0.362187	0.856926	1	8.00402	8.01045	8.03022	8.02266	8.02747	8.0287	8.03541	8.03434	8.03089	8.02087	8.01528	7.99891	7.95004	7.81962	7.49267	6.7858	5.63341	4.38411	3.46343	0.402198	0.397826	0.398268	0.4	0.398693	0.400871	0.4	0.400871	0.402174	0.404762	0.404711	0.404211	0.410309	0.422846	0.467054	0.580705	0.800699	1.05484	1.2769	8.45	8.05556
'30mg20H10C10'	0	0.382716	0.382739	0.376471	0.360584	0.351282	0.338907	0.885532	1	9.3771	9.34486	9.35616	9.3464	9.34282	9.33567	9.33199	9.3235	9.31469	9.30076	9.27747	9.2494	9.17854	8.9945	8.59737	7.78126	6.44013	5.05024	3.96773	0.382289	0.384783	0.386117	0.384449	0.384449	0.381974	0.381974	0.383298	0.385439	0.385928	0.389831	0.393305	0.398773	0.418651	0.465517	0.576147	0.783737	1.02871	1.26099	7.9	9.29771
'30mg20H10L01'	1	0.943089	0.942308	0.93038	0.931354	0.938312	0.921016	0.976594	1	1.4127	1.41949	1.4199	1.42073	1.42088	1.42145	1.42195	1.42289	1.42394	1.42604	1.42859	1.43382	1.44328	1.45782	1.47592	1.49436	1.48693	1.42031	1.23319	0.918478	0.921196	0.923706	0.921196	0.923706	0.923706	0.923706	0.923706	0.921196	0.918699	0.913747	0.904255	0.881137	0.843137	0.798627	0.756303	0.75619	0.844857	1.08169	20.7	1.40802
'30mg20H10L02'	1	0.978202	0.966346	0.962105	0.96648	0.95935	0.959097	0.98047	1	1.27575	1.27547	1.27385	1.27483	1.27572	1.27563	1.27571	1.27606	1.27716	1.28001	1.28574	1.29545	1.3044	1.31108	1.31437	1.31072	1.28609	1.18785	1.06859	0.953552	0.956044	0.958904	0.956164	0.956164	0.956164	0.956164	0.953552	0.950954	0.948509	0.930851	0.902314	0.871605	0.84	0.8125	0.788703	0.794971	0.907986	1.07174	15.8	1.28375
'30mg20H10L03'	1	0.955497	0.95814	0.952869	0.94964	0.940439	0.945205	0.989229	1	1.41626	1.42293	1.41707	1.41947	1.42278	1.42316	1.42536	1.42816	1.42934	1.43346	1.44112	1.44942	1.45663	1.45929	1.45136	1.42746	1.36872	1.24966	1.11139	0.939153	0.931937	0.939314	0.936842	0.934211	0.934211	0.934211	0.934211	0.934383	0.924675	0.908397	0.879607	0.853428	0.828054	0.810345	0.801217	0.828302	0.936644	1.08824	12.8	1.44231
'30mg20H10L04'	1	0.953964	0.952164	0.949799	0.946809	0.939535	0.93414	0.979219	1	1.43847	1.44279	1.44136	1.44463	1.44511	1.44526	1.44427	1.44253	1.44312	1.44503	1.45149	1.45798	1.46228	1.45974	1.44514	1.41003	1.33751	1.2186	1.04667	0.945736	0.940568	0.948052	0.950521	0.948052	0.948052	0.945455	0.943005	0.940568	0.933504	0.917293	0.893204	0.866822	0.8434	0.829424	0.82495	0.859287	0.958904	1.14519	8.87	1.45672
'30mg20H10L05'	1	0.872941	0.884211	0.878957	0.87541	0.86944	0.854478	0.978849	1	1.99849	2.00138	1.99891	1.99992	1.99904	1.99845	1.99581	1.99706	1.99798	2.0016	2.00567	2.00897	2.00765	1.9948	1.95987	1.88785	1.76512	1.58042	1.29118	0.8753	0.873206	0.871122	0.875598	0.873206	0.873206	0.873206	0.8753	0.873206	0.869359	0.859485	0.844749	0.827434	0.814499	0.806517	0.816602	0.859206	0.965232	1.21168	7.67	2.01288
'30mg20H10L06'	1	0.908434	0.898305	0.886827	0.880524	0.86202	0.854658	0.940804	1	1.92468	1.91713	1.918	1.92085	1.92104	1.91919	1.91739	1.91654	1.91751	1.91884	1.92055	1.92116	1.91313	1.88868	1.83945	1.75168	1.61592	1.42085	1.15261	0.873508	0.878571	0.878282	0.875895	0.87799	0.880383	0.878282	0.875895	0.87619	0.874408	0.864486	0.851598	0.840355	0.830835	0.833333	0.851272	0.904587	1.02698	1.27273	7.64	1.93243
'30mg20H10L07'	1	0.87935	0.87269	0.865699	0.853933	0.838936	0.819292	0.931701	1	2.1199	2.12723	2.11727	2.11899	2.12283	2.12429	2.12435	2.1253	2.12562	2.12572	2.12536	2.11984	2.10125	2.05816	1.97912	1.85258	1.67016	1.41668	1.10914	0.862559	0.854801	0.852804	0.856808	0.854801	0.852459	0.852804	0.850816	0.848837	0.847222	0.842466	0.832215	0.825708	0.827004	0.839431	0.872093	0.943431	1.10067	1.38782	9.18	2.08586
'30mg20H10L08'	1	0.872979	0.858896	0.843243	0.817187	0.801642	0.790361	0.905361	1	2.29952	2.30704	2.30933	2.31696	2.32249	2.32665	2.32986	2.33374	2.33469	2.33521	2.33283	2.32199	2.28985	2.22132	2.10675	1.9117	1.6795	1.37815	1.05189	0.812933	0.809633	0.812933	0.807339	0.807339	0.81106	0.809195	0.811494	0.809633	0.808656	0.802691	0.794311	0.793177	0.8	0.821429	0.888258	0.982143	1.16997	1.48094	8.77	2.28649
'30mg20H10L09'	1	0.814815	0.801942	0.785349	0.771429	0.74902	0.723235	0.887606	1	2.80529	2.81204	2.81954	2.81694	2.81575	2.82185	2.82769	2.83006	2.82982	2.82551	2.81742	2.79832	2.75041	2.65642	2.5039	2.27062	1.97167	1.59612	1.19452	0.775824	0.76087	0.755411	0.76087	0.760349	0.760349	0.76087	0.762527	0.763043	0.761905	0.760171	0.76	0.764948	0.779559	0.80814	0.871985	0.973776	1.17097	1.50646	5.86	2.86806
'30mg20H10L10'	0	0.746914	0.757974	0.754622	0.728467	0.705128	0.677815	0.907488	1	3.20601	3.20146	3.20986	3.21009	3.20773	3.20935	3.20926	3.21025	3.20723	3.19939	3.18258	3.14899	3.0807	2.95673	2.75151	2.45306	2.06048	1.59136	1.16025	0.742981	0.741304	0.746204	0.740821	0.740821	0.736052	0.736052	0.736617	0.738758	0.739872	0.741525	0.746862	0.754601	0.771825	0.814176	0.889908	1.02941	1.29187	1.65957	7.43	2.06107
'45mg10H10L01'	1	1.11923	1.12248	1.11516	1.1198	1.11835	1.11111	0.992745	1	0.635324	0.635105	0.634568	0.635682	0.635625	0.635854	0.636246	0.635807	0.636386	0.637841	0.640989	0.646998	0.656525	0.668789	0.680623	0.689818	0.693921	0.682973	0.67135	1.09459	1.10058	1.10058	1.10058	1.10058	1.09653	1.09846	1.09846	1.09634	1.09213	1.08365	1.05937	1.02321	0.981324	0.942122	0.913636	0.894217	0.908387	0.933714	20.5	0.626464
'45mg10H10L02'	1	1.04865	1.04409	1.04372	1.03651	1.03239	1.02586	0.978271	1	0.894636	0.893955	0.895731	0.896215	0.896639	0.898362	0.901386	0.903249	0.90347	0.902824	0.903576	0.906171	0.910357	0.914298	0.916993	0.91411	0.901725	0.871487	0.829327	1.0361	1.03243	1.03617	1.03249	1.03249	1.03069	1.03436	1.03436	1.03249	1.03243	1.03052	1.02309	1.00871	0.988196	0.966129	0.945205	0.936261	0.954663	1.00115	12.9	0.893031
'45mg10H10L03'	1	1	0.987823	0.978864	0.971461	0.959804	0.941667	0.941667	1	1.17169	1.1726	1.17293	1.17093	1.17272	1.17428	1.17651	1.17814	1.17913	1.17937	1.18112	1.18475	1.1894	1.19068	1.18393	1.16393	1.12506	1.06599	0.977632	0.982517	0.979094	0.980803	0.980769	0.982517	0.982517	0.982517	0.982517	0.980803	0.980836	0.975779	0.965928	0.94859	0.9312	0.915902	0.911337	0.918256	0.949812	1.02694	8.12	1.182
'45mg10H10L04'	1	0.951586	0.937318	0.920253	0.904035	0.876636	0.849206	0.892412	1	1.36376	1.36012	1.36112	1.36297	1.36356	1.36348	1.36438	1.36318	1.36238	1.36157	1.36269	1.36266	1.3606	1.35076	1.32614	1.28062	1.21056	1.11601	0.993521	0.92953	0.93266	0.93266	0.927973	0.931092	0.92953	0.92953	0.929648	0.928094	0.928214	0.923841	0.918434	0.907937	0.897554	0.893119	0.89847	0.91906	0.96747	1.06263	8.72	1.35322
'45mg10H10L05'	1	0.885113	0.871105	0.848522	0.825717	0.779279	0.740769	0.83692	1	1.71476	1.71852	1.72242	1.72687	1.7256	1.72494	1.7254	1.72442	1.72407	1.72338	1.71999	1.71187	1.69507	1.65863	1.59432	1.49644	1.36208	1.1944	1.01027	0.852459	0.845024	0.84202	0.843648	0.844771	0.843393	0.84202	0.842276	0.843902	0.844408	0.8438	0.844197	0.843168	0.846617	0.858586	0.885832	0.935233	1.02033	1.1588	7.37	1.72853
'45mg10H10L06'	1	0.816614	0.785034	0.75858	0.721261	0.673913	0.617778	0.756511	1	2.34777	2.35202	2.35131	2.35288	2.35202	2.35488	2.35046	2.34597	2.34151	2.33213	2.31134	2.27331	2.20489	2.09855	1.94435	1.7311	1.49608	1.25806	1.0213	0.733542	0.733438	0.733124	0.731554	0.731132	0.729984	0.729984	0.72884	0.732394	0.735938	0.742991	0.753086	0.771689	0.798808	0.842029	0.913649	1.00263	1.11758	1.28649	5.35	2.35052
'45mg10H10L07'	0	0.773556	0.742404	0.713793	0.675248	0.626271	0.562143	0.726699	1	2.84228	2.84498	2.84612	2.84792	2.84974	2.84953	2.8412	2.83305	2.82694	2.81499	2.78732	2.73756	2.65018	2.51296	2.31171	2.05395	1.7715	1.47256	1.17604	0.70258	0.705793	0.704268	0.705793	0.704268	0.703196	0.703196	0.703196	0.706687	0.710167	0.717095	0.729323	0.751118	0.784141	0.832378	0.903448	0.992188	1.11525	1.29412	5.18	2.87398
'45mg10H10L08'	0	0.690722	0.649301	0.603315	0.554286	0.498361	0.423129	0.61259	1	3.04694	3.04198	3.04696	3.05225	3.05814	3.06089	3.06348	3.06153	3.05412	3.03784	3.00214	2.93517	2.81773	2.63068	2.36534	2.03094	1.67043	1.32238	1.01068	0.612245	0.616398	0.618557	0.617647	0.617647	0.61674	0.617302	0.617862	0.620791	0.625731	0.634111	0.650218	0.676724	0.720963	0.786704	0.882195	1.01145	1.17786	1.4	4.87	3.10096
'45mg10H10L09'	0	0.634943	0.590909	0.551392	0.495413	0.435937	0.372185	0.586171	1	3.58074	3.58328	3.59303	3.58324	3.59271	3.58811	3.59551	3.59425	3.58552	3.56395	3.52212	3.44566	3.30135	3.0622	2.72751	2.32156	1.87502	1.45168	1.082	0.574468	0.58	0.578125	0.576923	0.576705	0.577525	0.575887	0.576487	0.57932	0.583333	0.592124	0.606145	0.633103	0.68114	0.750993	0.850192	0.986585	1.1678	1.4126	5.25	3.59659
'45mg10H10L10'	0	0.608204	0.56044	0.521785	0.462162	0.413281	0.344805	0.566924	1	4.71597	4.72902	4.73498	4.73774	4.73894	4.74045	4.73877	4.72571	4.71192	4.68445	4.62623	4.51431	4.31277	3.98042	3.49978	2.91783	2.31619	1.76607	1.28073	0.527855	0.531557	0.530812	0.532303	0.531557	0.532303	0.531557	0.532213	0.535664	0.539749	0.547091	0.562414	0.589744	0.635762	0.710594	0.819775	0.967703	1.15942	1.42142	4.13	4.8642
'45mg20H10L01'	1	0.919614	0.920228	0.9202	0.91886	0.918919	0.909241	0.98872	1	1.72203	1.72447	1.72711	1.73041	1.73484	1.73482	1.73426	1.73539	1.73797	1.74173	1.75029	1.76157	1.77809	1.79831	1.81774	1.80777	1.58239	1.24782	1.10242	0.837748	0.831683	0.834437	0.831683	0.831126	0.828383	0.828383	0.828383	0.825658	0.820261	0.799363	0.761329	0.709497	0.653944	0.6097	0.594203	0.69873	0.989928	1.06667	11.8	1.76513
'45mg20H10L02'	1	0.990132	0.988406	0.984733	0.979955	0.980431	0.969799	0.979464	1	1.40796	1.41268	1.41308	1.41759	1.42023	1.42327	1.427	1.42867	1.42951	1.43158	1.43899	1.45074	1.46446	1.47638	1.48467	1.47165	1.34451	1.12358	1.07013	0.946488	0.95302	0.946488	0.949664	0.949664	0.949664	0.949664	0.949664	0.946488	0.940199	0.909968	0.858006	0.803922	0.75	0.70283	0.679406	0.772812	1.01862	1.02752	15.8	1.41306
'45mg20H10L03'	1	0.980831	0.980282	0.97284	0.969762	0.960674	0.955372	0.974044	1	1.53503	1.53832	1.54028	1.54063	1.54201	1.54246	1.54351	1.54433	1.54511	1.54837	1.55374	1.56299	1.57071	1.57409	1.56728	1.49521	1.36586	1.10724	1.02905	0.925325	0.925566	0.92233	0.92233	0.919355	0.919355	0.919355	0.919355	0.916399	0.910828	0.885802	0.837209	0.791328	0.746231	0.703448	0.725	0.788497	1.09023	1.08738	13.5	1.53768
'45mg20H10L04'	1	0.94012	0.936842	0.928241	0.923232	0.925267	0.905054	0.9627	1	2.15387	2.15962	2.15937	2.16493	2.16285	2.162	2.15844	2.15316	2.15445	2.1552	2.15148	2.14527	2.13334	2.11408	2.08068	1.98941	1.76749	1.40326	1.16667	0.903323	0.894895	0.900602	0.89759	0.894895	0.894895	0.894895	0.894895	0.892216	0.892537	0.890208	0.883382	0.86236	0.833333	0.793187	0.791667	0.920078	1.24013	1.34434	9.01	2.16632
'45mg20H10L05'	1	0.900568	0.899244	0.889381	0.888889	0.877342	0.858824	0.953646	1	2.68851	2.68428	2.69063	2.69111	2.6935	2.69349	2.69059	2.68707	2.68777	2.68909	2.68957	2.68813	2.67664	2.64373	2.57605	2.37649	1.99699	1.52461	1.19922	0.854286	0.848571	0.848571	0.851003	0.851003	0.851003	0.851429	0.851429	0.849003	0.844633	0.831492	0.802632	0.771712	0.743056	0.724731	0.766798	0.978378	1.34499	1.52691	7.93	2.66715
'45mg20H10L06'	1	0.882682	0.876238	0.871179	0.858509	0.847826	0.826087	0.935883	1	2.99682	2.99372	2.9958	2.99347	2.99686	2.9877	2.98395	2.97779	2.97492	2.96499	2.94775	2.91985	2.87132	2.78453	2.61343	2.3315	1.94956	1.44749	1.13367	0.822034	0.822535	0.819718	0.819718	0.819718	0.819718	0.819718	0.819718	0.820225	0.821229	0.822715	0.818428	0.809399	0.797531	0.813793	0.892632	1.10857	1.51256	1.70929	4.47	3.02004
'45mg20H10L07'	1	0.907821	0.905473	0.891304	0.879771	0.868114	0.845599	0.93146	1	2.51998	2.50916	2.51396	2.5144	2.51585	2.51738	2.5176	2.51956	2.52037	2.52128	2.52189	2.51233	2.48351	2.42458	2.31896	2.11749	1.78683	1.35886	1.0741	0.867606	0.875354	0.867606	0.872881	0.867606	0.870423	0.870423	0.867978	0.868347	0.859116	0.841823	0.822165	0.801471	0.787037	0.789934	0.850716	1.06226	1.43478	1.61074	6.43	2.51255
'45mg20H10L08'	0	0.86631	0.858156	0.847917	0.836996	0.81399	0.808123	0.932834	1	3.04178	3.0545	3.06046	3.06491	3.06334	3.06389	3.06227	3.05891	3.05533	3.04892	3.04	3.01495	2.95892	2.85729	2.6816	2.39023	1.99067	1.49678	1.15101	0.815013	0.819407	0.819407	0.816712	0.819407	0.816712	0.819407	0.819407	0.819892	0.818667	0.811518	0.80203	0.790754	0.789352	0.815385	0.901031	1.1126	1.50086	1.75287	6.69	3.07512
'45mg20H10L09'	0	0.836898	0.825059	0.812109	0.794495	0.772436	0.747559	0.89325	1	3.47916	3.49481	3.49047	3.49409	3.50667	3.51188	3.52217	3.53071	3.51943	3.49918	3.46738	3.40588	3.30294	3.1233	2.76313	2.36131	1.87294	1.36313	1.02927	0.751351	0.75	0.749326	0.747312	0.747312	0.749326	0.75	0.752688	0.755376	0.757333	0.754569	0.75	0.746988	0.762014	0.846983	0.973843	1.23978	1.64824	1.87413	7.74	3.53441
'45mg20H10L10'	0	0.826316	0.811189	0.795501	0.778777	0.753532	0.73315	0.887252	1	3.43075	3.4377	3.43661	3.44466	3.44842	3.4583	3.4649	3.47301	3.46757	3.45635	3.43903	3.39771	3.31381	3.1665	2.91775	2.53567	1.98978	1.42802	1.04014	0.778364	0.776316	0.775726	0.773684	0.777778	0.775726	0.778364	0.778364	0.778947	0.780679	0.774936	0.767327	0.765403	0.774266	0.82265	0.943775	1.2514	1.66273	1.95683	6.33	3.43297
'50mg06H10L01'	1	0.962656	0.967352	0.961338	0.954955	0.953846	0.941935	0.978476	1	1.31439	1.31791	1.3168	1.31728	1.31915	1.3165	1.31516	1.31544	1.31487	1.31586	1.31658	1.31862	1.32285	1.33022	1.33956	1.34709	1.34682	1.3323	1.2992	0.958564	0.958506	0.958564	0.958564	0.957182	0.958506	0.958506	0.958506	0.958564	0.957241	0.955923	0.952055	0.947083	0.937333	0.923575	0.909204	0.900118	0.903366	0.923301	15.8	1.32373
'50mg06H10L02'	1	0.930171	0.926606	0.925	0.91453	0.905109	0.901235	0.968891	1	1.59891	1.60233	1.60423	1.60462	1.60729	1.60585	1.60596	1.60699	1.6057	1.60488	1.60383	1.60026	1.59379	1.58357	1.56694	1.54298	1.51244	1.47617	1.42732	0.926862	0.924603	0.925828	0.927152	0.925828	0.927056	0.927152	0.925926	0.925926	0.927249	0.927345	0.927536	0.930355	0.932203	0.935733	0.941103	0.946172	0.954646	0.971569	12	1.61345
'50mg06H10L03'	1	0.881612	0.884956	0.867619	0.845528	0.833333	0.812865	0.922022	1	2.07192	2.08179	2.08576	2.09451	2.09447	2.09388	2.09106	2.08685	2.0841	2.0817	2.07745	2.06847	2.05299	2.02899	1.99368	1.94401	1.87413	1.78174	1.66695	0.86272	0.864728	0.865823	0.864728	0.86692	0.864557	0.865653	0.865653	0.865653	0.865823	0.867424	0.869182	0.872659	0.875769	0.878897	0.883506	0.89313	0.913481	0.954955	8.42	2.09123
'50mg06H10L04'	1	0.817633	0.811777	0.796396	0.789062	0.763158	0.736264	0.900482	1	3.52004	3.53916	3.55129	3.55714	3.56812	3.58076	3.58517	3.59062	3.59286	3.59231	3.58194	3.56047	3.52215	3.45449	3.36008	3.15992	2.99075	2.80159	2.58686	0.766139	0.76179	0.76058	0.759371	0.761212	0.75908	0.76	0.76	0.76	0.762424	0.763923	0.767189	0.772182	0.781732	0.792541	0.829186	0.84806	0.874875	0.910714	8.62	3.55702
'50mg06H10L05'	0	0.530516	0.474798	0.424561	0.366917	0.299371	0.240741	0.453786	1	5.7072	5.74149	5.72591	5.73928	5.74379	5.75423	5.74792	5.72898	5.68722	5.6012	5.45051	5.19185	4.79066	4.24592	3.54669	2.84547	2.22965	1.69929	1.27791	0.44208	0.436406	0.437939	0.438308	0.43934	0.438967	0.439625	0.441452	0.445614	0.454971	0.470794	0.498834	0.544084	0.610345	0.711538	0.836084	0.976891	1.13592	1.33043	3.71	5.66757
'50mg06H10L06'	1	0.711061	0.680392	0.643697	0.602158	0.548485	0.486935	0.6848	1	4.5476	4.51851	4.51234	4.51429	4.51713	4.51789	4.51311	4.50719	4.4946	4.4734	4.43157	4.35438	4.22256	4.02173	3.73652	3.397	3.02851	2.64485	2.26352	0.668904	0.668539	0.672316	0.672316	0.670045	0.670045	0.671558	0.671171	0.673423	0.67604	0.681257	0.692394	0.71	0.737363	0.776458	0.824764	0.880522	0.943925	1.04202	4.25	4.60135
'50mg06H10L07'	1	0.683351	0.657143	0.609677	0.575524	0.521176	0.457073	0.66887	1	5.32273	5.35635	5.32754	5.33648	5.34363	5.34234	5.34562	5.33681	5.31611	5.27733	5.20472	5.07712	4.86506	4.56531	4.16483	3.7118	3.25666	2.82847	2.42641	0.645833	0.641304	0.645514	0.641304	0.644105	0.644105	0.645197	0.646288	0.649563	0.654308	0.663399	0.678261	0.703784	0.737968	0.785263	0.842916	0.910891	0.972477	1.06612	4.84	5.35156
'50mg06H10L08'	0	0.5659	0.522523	0.478295	0.435135	0.362637	0.307944	0.544167	1	8.22001	8.2437	8.26069	8.26152	8.28777	8.27044	8.25378	8.23516	8.19845	8.12033	7.97119	7.70523	7.26853	6.6425	5.85179	4.9679	4.07869	3.30397	2.62164	0.504211	0.502623	0.504742	0.505274	0.503158	0.505274	0.506342	0.50792	0.511088	0.516333	0.52687	0.546793	0.57801	0.62513	0.691282	0.775551	0.875962	0.990991	1.12903	4.64	8.30769
'50mg06H10L09'	0	0.514286	0.467544	0.42197	0.368387	0.306383	0.249107	0.484375	1	9.73316	9.84944	9.7939	9.76212	9.81397	9.81085	9.82149	9.77032	9.69568	9.56882	9.34325	8.95435	8.34025	7.46781	6.41709	5.28424	4.23231	3.32174	2.56684	0.441237	0.438974	0.4375	0.44066	0.436923	0.438272	0.437052	0.438202	0.442288	0.449438	0.461774	0.48374	0.520202	0.577	0.65	0.75	0.864815	0.991379	1.13953	3.46	9.86517
'50mg06H10L10'	1	0.666331	0.62906	0.595652	0.567284	0.545455	0.474576	0.712223	1	8.55432	8.50728	8.52828	8.52787	8.50854	8.4772	8.44651	8.42135	8.41571	8.38664	8.32605	8.2068	8.00875	7.69955	7.26367	6.71485	6.08775	5.44284	4.76443	0.617476	0.622549	0.628713	0.622549	0.627723	0.627723	0.627723	0.627723	0.629703	0.632673	0.637624	0.646535	0.655882	0.672816	0.702885	0.740566	0.783636	0.829661	0.900763	6.03	8.49406
[truncated: 16 more columns]

## Sheet: Printing scores
	Coded grid areas (row_column); 1_1: smallest area, 5_5: largest area
	1_1	1_2	1_3	1_4	1_5	2_1	2_2	2_3	2_4	2_5	3_1	3_2	3_3	3_4	3_5	4_1	4_2	4_3	4_4	4_5	5_1	5_2	5_3	5_4	5_5
penalized{"area resolved"/"area designed"}	0	0	0	0	0	0	0	0	0	0	0	0	0	0	0	0	0	0	0	0	0	0	0	0	0
	0	0	0	0	0	0	0	0	0	0	0	0	0	0	0	0	0	0	0	0	0	0	0	0	0
	0	0	0	0	0	0	0	0	0	0	0	0	0	0	0	0	0	0	0	0.0233069	0	0	0	0	0
	0	0	0	0	0	0	0	0	0	0	0	0	0	0	0	0	0	0	0	0	0	0	0	0	0
	0	0	0	0	0	0	0	0	0	0	0	0	0	0	0	0	0	0	0	0	0	0	0	0	0
	0	0	0	0	0	0	0	0	0	0	0	0	0	0	0	0	0	0	0	0.295359	0	0	0	0	0
	0	0	0	0	0	0	0	0	0	0	0	0	0	0	0	0	0	0	0	0.0658945	0	0	0	0	0
	0	0	0	0	0	0	0	0	0	0	0	0	0	0	0	0	0	0	0	0	0	0	0	0	0
	0	0	0	0	0	0	0	0	0	0	0	0	0	0	0	0	0	0	0	0.315276	0	0	0	0	0
	0	0	0	0	0	0	0	0	0	0	0	0	0	0	0	0	0	0	0	0	0	0	0	0	0
	0	0	0	0	0	0	0	0	0	0	0	0	0	0	0	0	0	0	0	0	0	0	0	0	0
	0	0	0	0	0	0	0	0	0	0	0	0	0	0.707238	0	0	0	0	0	0	0	0	0	0	0
	0	0	0	0	0	0	0	0	0	0	0	0	0	0	0	0	0	0	0	0	0	0	0	0	0
	0	0	0	0	0	0	0	0	0	0	0	0	0	0	0	0	0	0	0	0	0	0	0	0	0
	0	0	0	0	0	0	0	0	0	0	0	0	0	0	0	0	0	0	0.145505	0.0341975	0	0	0	0.0984932	0
	0	0	0	0	0	0	0	0	0	0	0	0	0	0	0	0	0	0	0.639845	0.147503	0	0	0	0.134288	0
	0	0	0	0	0	0	0	0	0	0	0	0	0	0	0	0	0	0	0	0	0	0	0	0	0
	0	0	0	0	0	0	0	0	0	0	0	0	0	0.882409	0	0	0	0	0	0.577653	0	0	0	0	0
	0	0	0	0	0	0	0	0	0	0	0	0	0	0	0	0	0	0	0	0	0	0	0	0.264364	0
	0	0	0	0	0	0	0	0	0	0	0	0	0	0	0	0	0	0	0	0.70847	0	0	0	0	0
	0	0	0	0	0	0	0	0	0	0	0	0	0	0	0	0	0	0.0436375	0.243141	0	0	0	0	0	0
	0	0	0	0	0	0	0	0	0	0	0	0	0	0	0	0	0	0	0	0.503084	0	0	0	0	0
	0	0	0	0	0	0	0	0	0	0	0	0	0	0	0	0	0	0	0	0	0	0	0	0	0
	0	0	0	0	0	0	0	0	0	0	0	0	0.789988	0	0	0	0	1.08724	0	0.583859	0	0	0	0.873004	0
	0	0	0	0	0	0	0	0	0	0	0	0	0	0	0	0	0	0	0.249256	0	0	0	0	0	0
	0	0	0	0	0	0	0	0	0	0	0	0	0	0	0	0	0	0	0	0	0	0	0	0.0418579	0
	0	0	0	0	0	0	0	0	0	0	0	0	0	0.596521	0	0	0	0	0.563973	0	0	0	0	1.12482	0
	0	0	0	0	0	0	0	0	0	0	0	0	0	0	0	0	0	0	0	0	0	0	0	0.0730288	0
	0	0	0	0	0	0	0	0	0	0	0	0	0	0	0	0	0	0	0.27839	0.427994	0	0	0	0	0
	0	0	0	0	0	0	0	0	0	0	0	0.422071	0.829433	1.47826	0	0	0	0.562365	0.669358	0.665419	0	0	0	0.484037	0
	0	0	0	0	0	0	0	0	0	0	0	0	0	0	0	0	0	0	0.343572	0.318114	0	0	0	0.456374	0
	0	0	0	0	0	0	0	0	0	0	0	0	0	0	0	0	0	0	0	0	0	0	0	0	0
	0	0	0	0	0	0	0	0	0	0	0	0	0	0	0	0	0	0	0	0.563918	0	0	0	0	0
	0	0	0	0	0	0	0	0	0	0	0	0	0	0.507793	0	0	0	0.395469	0.498657	0.498371	0	0	0	0.626813	0
	0	0	0	0	0	0	0	0	0	0	0	0	0	0	0	0	0	0	0	0.826369	0	0	0	0.685005	0.183784
	0	0	0	0	0	0	0	0	0	0	0	0	0.64497	0.657498	0.331276	0	0	0.535717	0.590753	0.593571	0	0	0	0.550898	0
	0	0	0	0	0	0	0	0	0	0	0	0	0	0.51983	0	0	0	0.401992	0.539694	0.484325	0	0	0	0.595502	0
	0	0	0	0	0	0	0	0	0	0	0	0	0	0.738744	0	0	0	0.327791	0.52347	0.634668	0	0	0	0.691207	0
	0	0	0	0	0	0	0	0	0	0	0	0	0.294197	0.531115	0.255707	0	0	0.273974	0.577392	0.649234	0	0	0	0.709522	0
	0	0	0	0	0	0	0	0	0	0	0	0	0.328144	0.181301	0	0	0	0.532456	0.620338	0.610998	0	0	0	0.676734	0
	0	0	0	0	0	0	0	0	0	0	0	0	0	0	0	0	0	0	0	0	0	0	0	0.0599637	0
	0	0	0	0	0	0	0	0	0	0	0	0	0	0	0	0	0	0	0	0	0	0	0	0.305727	0
	0	0	0	0	0	0	0	0	0	0	0	0	0	0	0	0	0	0.454993	0	0	0	0	0	0	0
	0	0	0	0	0	0	0	0	0	0	0	0	0	0	0	0	0	0	0.111661	0.0678887	0	0	0	0.141195	0
	0	0	0	0	0	0	0	0	0	0	0	0	0	0	0	0	0	0	0	0.101963	0	0	0	0.132334	0
	0	0	0	0	0	0	0	0	0	0	0	0	0	0	0	0	0	0	0.27104	0.315253	0	0	0	0.192593	0
	0	0	0	0	0	0	0	0	0	0	0	0	0	0	0	0	0	0	0	0	0	0	0	0	0
	0	0	0	0	0	0	0	0	0	0	0	0	0	0	0	0	0	0.605843	0	0.398748	0	0	0	0	0
	0	0	0	0	0	0	0	0	0	0	0	0	0	0	0	0	0	0	0	0	0	0	0	0.106044	0
	0	0	0	0	0	0	0	0	0	0	0	0	0	0	0	0	0	0.073386	0.0653741	0	0	0	0	0	0
	0	0	0	0	0	0	0	0	0	0	0	0	0	0	0	0	0	0	0	0	0	0	0	0	0
	0	0	0	0	0	0	0	0	0	0	0	0	0	0	0	0	0	0	0.440917	0.371177	0	0	0	0.437469	0
	0	0	0	0	0	0	0	0	0	0	0	0	0	0.502527	0	0	0	0.314744	0.412764	0.482244	0	0	0	0.469371	0
	0	0	0	0	0	0	0	0	0	0	0	0	0	0.317465	0	0	0	0.257666	0.423739	0.464296	0	0	0	0.309271	0
	0	0	0	0	0	0	0	0	0	0	0	0	0.811871	0.637939	0	0	0	0.532456	0.777809	0.701516	0	0	0	0.827677	0
	0	0	0	0	0	0	0	0	0	0	0	0	0	0.600324	0	0	0	0.558549	0.72341	0.669263	0	0	0	0.63597	0
	0	0	0	0	0	0	0	0	0	0	0	0	0	0.239979	0	0	0	0	0.325439	0.493689	0	0	0	0.462282	0
	0	0	0	0	0	0	0	0	0	0	0	0	0	0.567224	0	0	0	0.413408	0.598388	0.539468	0	0	0	0.700955	0
	0	0	0	0	0	0	0	0	0	0	0	0	0.848646	1.05621	0	0	0	0.653135	0.793079	0.70932	0	0	0	0.839197	0
	0	0	0	0	0	0	0	0	0	0	0	0	0.536061	0.733479	0	0	0	0.231574	0.543512	0.54337	0	0	0	0.542923	0
	0	0	0	0	0	0	0	0	0	0	0	0	0	0	0	0	0	0	0	0	0	0	0	0	0
	0	0	0	0	0	0	0	0	0	0	0	0	0	0	0	0	0	0	0.0310169	0.110287	0	0	0	0	0
	0	0	0	0	0	0	0	0	0	0	0	0	0	0	0	0	0	0	0.0396062	0.0348547	0	0	0	0.0564191	0
	0	0	0	0	0	0	0	0	0	0	0	0	0	0	0	0	0	0	0.159856	0.174794	0	0	0	0.210021	0
	0	0	0	0	0	0	0	0	0	0	0	0	0	0	0	0	0	0	0.0109752	0.239821	0	0	0	0	0
	0	0	0	0	0	0	0	0	0	0	0	0	0	0	0	0	0	0	0	0	0	0	0	0	0
	0	0	0	0	0	0	0	0	0	0	0	0	0	0	0	0	0	0	0.0286306	0	0	0	0	0	0
	0	0	0	0	0	0	0	0	0	0	0	0	0	0	0	0	0	0	0.273903	0.163089	0	0	0	0.242513	0
	0	0	0	0	0	0	0	0	0	0	0	0	0	0	0	0	0	0	0.0596478	0	0	0	0	0	0
	0	0	0	0	0	0	0	0	0	0	0	0	0	0	0	0	0	0	0.190396	0	0	0	0	0	0
	0	0	0	0	0	0	0	0	0	0	0	0	0.937754	0.680819	0	0	0	0.88634	0.856544	0.672124	0	0	0	0	0
	0	0	0	0	0	0	0	0	0	0	0	0	0.496458	0.568728	0	0	0	0.266636	0.563554	0.629726	0	0	0	0.62061	0
	0	0	0	0	0	0	0	0	0	0	0	0	0	0.677057	0	0	0	0.538979	0.791647	0.717123	0	0	0	0.740537	0
	0	0	0	0	0	0	0	0	0	0	0	0	0	0.313703	0	0	0	0.213635	0.578346	0.627645	0	0	0	0.695048	0
	0	0	0	0	0	0	0	0	0	0	0	0	0.226306	0.435574	0	0	0	0.363668	0.675692	0.632067	0	0	0	0.637152	0
	0	0	0	0	0	0	0	0	0	0	0	0	0.469584	0.514564	0	0	0	0.716737	0.629882	0.594351	0	0	0	0.718974	0
	0	0	0	0	0	0	0	0	0	0	0	0	0.852889	0.968192	0.44551	0	0	1.11139	0.869905	0.702557	0	0	0	0.857511	0
	0	0	0	0	0	0	0	0	0	0	0	0	0.267323	0.603333	0	0	0	0.393023	0.604114	0.537647	0	0	0	0.580437	0
	0	0	0	0	0	0	0	0	0	0	0	0	0.52616	0.613865	0.347973	0	0	0.271528	0.619384	0.670303	0	0	0.182877	0.618838	0
	0	0	0	0	0	0	0	0	0	0	0	0	0.196603	0.506289	0.0333913	0	0	0.016308	0.511063	0.540248	0	0	0.140552	0.542923	0.0449453
	0	0	0	0	0	0	0	0	0	0	0	0	0	0	0	0	0	0.0334314	0.0734862	0.240081	0	0	0	0.23956	0
	0	0	0	0	0	0	0	0	0	0	0	0	0	0	0	0	0	0	0.012884	0.0647674	0	0	0	0.0832994	0
	0	0	0	0	0	0	0	0	0	0	0	0	0	0	0	0	0	0	0.0186102	0.33216	0	0	0	0.0992503	0
	0	0	0	0	0	0	0	0	0	0	0	0	0	0.376143	0	0	0	0	0.443303	0.479903	0	0	0	0.417678	0
	0	0	0	0	0	0	0	0	0	0	0	0	0	0	0	0	0	0	0.0749178	0.148523	0	0	0	0.133811	0
	0	0	0	0	0	0	0	0	0	0	0	0	0	0	0	0	0	0.028539	0	0.113668	0	0	0	0.150057	0
	0	0	0	0	0	0	0	0	0	0	0	0	0	0	0	0	0	0	0.12359	0.25933	0	0	0	0.181959	0
	0	0	0	0	0	0	0	0	0	0	0	0	0	0	0	0	0	0	0.0524902	0.103004	0	0	0	0.0623268	0
	0	0	0	0	0	0	0	0	0	0	0	0	0	0	0	0	0	0	0	0	0	0	0	0	0.0354832
	0	0	0	0	0	0	0	0	0	0	0	0	0	0	0	0	0	0	0	0.0135257	0	0	0	0.0103386	0
	0	0	0	0	0	0	0	0	0	0.233759	0	0	0	0.0944411	0.0562163	0	0.220354	0.329729	0.649159	0.665633	0	0	0.0192798	0.610077	0.041953
	0	0	0	0	0	0	0	0	0	0.0555796	0	0	0	0.427706	0	0	0	0	0.505158	0.663749	0	0.0512762	0.00578409	0.623983	0
	0	0	0	0	0	0	0	0	0	0	0	0	0	0	0.109251	0	0	0.312997	0.530502	0.496085	0	0.185568	0.42415	0.590109	0.220528
	0	0	0	0	0	0	0	0.479209	0.978237	1.48265	0	0.397793	0.764884	0.96075	0.715972	0	0.703391	0.848438	0.908938	0	0	0.817974	0.988077	0.789071	0
	0	0	0	0	0	0	0	0	0.139188	0.830415	0	0	0.300491	0.50217	0.123041	0	0.0511955	0.637805	0.657799	0.713985	0	0.351606	0.341248	0.606512	0.129373
	0	0	0	0	0	0	0	0.103533	0.464613	1.05927	0	0.0743832	0.481468	0.564827	0.178198	0	0.309405	0.690954	0.765512	0.770815	0	0.835067	0.447285	0.661065	0.180112
	0	0	0	0	0	0	0	0.420047	0.717504	1.43851	0	0.307238	0.715372	0.706624	0.311845	0	0.489704	0.750011	0.827722	0.902372	0	1.04017	0.702739	0.719185	0.267752
	0	0	0	0	0	0	0	0.381591	0.421485	1.3442	0	0.349282	0.602688	0.673797	0.160165	0	0.525318	0.728356	0.85825	0.858415	0	0.988895	0.539828	0.703496	0.177476
	0	0	0	0	0	0	0.110544	0.310599	0.64693	1.56929	0	0.268432	0.631712	0.671981	0.308664	0	0.460766	0.759853	0.864586	0.905198	0	1.13784	0.666108	0.743788	0.253255
	0	0	0	0	0	0	0	0.408213	0.464613	0.587671	0	0	0.481468	0.573908	0.606719	0	0.378408	0.587607	0.743624	0.600325	0	0.539619	0.652613	0.653577	0.415356
	0	0	0	0	0	0	0	0	0	0	0	0	0	0	0	0	0	0	0.11705	0.240742	0	0	0	0.282606	0
	0	0	0	0	0	0	0	0	0	0	0	0	0	0.498424	0	0	0	0.509309	0.639954	0.587384	0	0	0	0.694438	0
	0	0	0	0	0	0	0	0	0	0	0	0	0	0	0	0	0	0	0.0168938	0.184175	0	0	0	0.235048	0
	0	0	0	0	0	0	0	0	0	0	0	0	0	0	0	0	0	0	0.0639553	0.16488	0	0	0	0.284847	0
	0	0	0	0	0	0	0	0	0	0	0	0	0	0	0	0	0	0	0.116647	0.20018	0	0	0	0.205667	0
	0	0	0	0	0	0	0	0	0	0	0	0	0	0	0	0	0	0	0.106994	0.28262	0	0	0	0.330413	0
	0	0	0	0	0	0	0	0	0	0	0	0	0	0	0	0	0	0	0.0824581	0.22364	0	0	0	0.245755	0
	0	0	0	0	0	0	0	0	0	0	0	0	0	0.0196582	0	0	0	0.00274945	0.219217	0.269465	0	0	0	0.282108	0
	0	0	0	0	0	0	0	0	0	0	0	0	0	0.0190234	0	0	0	0.00756024	0.240535	0.289198	0	0	0	0.310493	0
	0	0	0	0	0	0	0	0	0	0	0	0	0	0.057705	0	0	0	0.0591101	0.238926	0.308272	0	0	0	0.307007	0
	0	0	0	0	0	0	0	0	0	1.07059	0	0	0.0937983	0.236315	0	0	0.24136	0.431883	0.490914	0.638232	0	0.00706024	0.216716	0.488437	0.0188947
	0	0	0	0	0	0	0	0.0812563	0.148798	0.952426	0	0	0.478865	0.375479	0	0	0.0788444	0.707234	0.686613	0.802556	0	0	0.277341	0.572205	0.0647819
	0	0	0	0	0	0	0	0	0.0751076	1.00796	0	0	0.390004	0.517268	0	0	0.159298	0.426902	0.636231	0.879044	0	0	0.147033	0.541018	0.0825652
	0	0	0	0	0	0	0	0.883128	0.993404	2.25226	0	0.776168	1.08238	1.01156	0.276032	0	1.08451	1.10639	1.05178	1.07968	0	1.62209	0.776276	0.882021	0.197998
	0	0	0	0	0	0	0	0.149683	0.605112	1.17222	0	0.06546	0.555385	0.564531	0.0743752	0	0.440885	0.61047	0.738245	0.805961	0	0.437735	0.445279	0.637158	0.19117
	0	0	0	0	0	0	0.0488318	0.194587	0.52717	1.72169	0	0.292232	0.620797	0.799533	0.427082	0	0.548693	0.712926	0.873985	0.881541	0	1.08375	0.846657	0.71139	0.334071
	0	0	0	0	0	0	0.159813	0.468293	0.622118	2.11046	0	0.703695	0.951559	0.919004	0.527527	0	1.07647	1.01532	0.987241	0.973916	0	1.48088	0.861987	0.851864	0.316288
	0	0	0	0	0	0	0.186449	0.741998	0.797841	1.80559	0	0.710708	0.905894	0.870428	0.297501	0	0.806144	0.889379	0.967671	1.00297	0	1.49147	0.811118	0.830986	0.270242
	0	0	0	0	0	0	0.448364	0.938724	1.06284	1.94385	0	0.734087	1.13299	0.842858	0.46312	0	1.12796	1.12133	1.093	1.00047	0	1.69975	1.03689	0.789489	0.357094
	0	0	0	0	0	0	0.470561	1.00715	1.07276	2.21327	0	0.776168	1.11571	0.993837	0.598835	0	0.918778	1.04662	1.17919	1.10715	0	1.20554	0.985327	0.882794	0.362016
	0	0	0	0	0	0	0	0	0	0.565998	0	0	0.336945	0.207274	0.0379925	0	0	0.170744	0.492732	0.577304	0	0	0	0.513613	0.00509072
	0	0	0	0	0	0	0	0	0	0.259464	0	0	0.0323755	0.0376282	0.0171339	0	0	0.071201	0.331724	0.357232	0	0	0	0.301757	0.00632483
	0	0	0	0	0	0	0	0.182822	0.600297	0.758873	0	0	0	0.527432	0	0	0	0	0.199844	0.591858	0	0	0	0.643331	0.0394916
	0	0	0	0	0	0	0	0	0	0	0	0	0	0.0771693	0	0	0	0.116825	0.601149	0.453816	0	0	0	0.587988	0
	0	0	0	0	0	0	0	0	0	0.73706	0	0	0.0287783	0.27105	0.0141541	0	0	0.270287	0.587394	0.768489	0	0	0	0.538405	0.0640196
	0	0	0	0	0	0	0	0	0	0	0	0	0	0.190692	0	0	0	0.303468	0.462796	0.514678	0	0	0	0.538906	0
	0	0	0	0	0	0	0	0	0	0	0	0	0.290181	0.460467	0	0	0	0.153462	0.928018	0.661981	0	0	0	0.516869	0
	0	0	0	0	0	0	0	0	0	0	0	0	0	0.0752563	0.0730052	0	0	0.826761	0.329701	0.560545	0	0	0.231541	0.489072	0.0620142
	0	0	0	0	0	0	0	0	0	0	0	0	0.272194	0.621821	0.329268	0	0	0.671916	0.811915	0.701894	0	0	0.255237	0.705185	0.0816058
	0	0	0	0	0	0	0	0	0.103262	0	0	0	0.298574	0.547203	0.172084	0	0	0.469373	0.690148	0.584581	0	0	0.0433294	0.613782	0.0538382
	0	0	0	0	0	0	0	0.331388	0.443436	1.40555	0	0.0369234	0.55797	0.651208	0.133209	0	0.544795	0.828749	0.863128	1.05434	0	0.705632	0.49319	0.700437	0.15924
	0	0	0	0	0	0	0.45573	0.761982	0.945625	2.32004	0	0.625391	1.1196	0.84171	0.222519	0	1.08006	1.13005	1.01767	1.03305	0	1.21787	0.865318	0.764044	0.254533
	0	0	0	0	0	0	1.20505	1.03638	1.24078	2.46584	0	1.05232	1.25117	1.1009	0.564624	0	1.27542	1.22767	1.20468	1.17509	0	1.74753	1.20099	0.88108	0.353901
	0	0	0	0	0	0	1.24011	0.992054	1.14986	2.69213	0	1.23693	1.5265	1.02379	0.43974	0	1.29289	1.27824	1.19194	1.19011	0	1.75101	1.33994	0.911612	0.333369
	0	0	0	0	0	0	0.898312	1.20946	1.31772	2.44485	0	1.14232	1.52772	1.1644	0.653935	0	1.35484	1.40396	1.21496	1.15986	0	1.43914	1.23401	0.878027	0.406876
	0	0	0	0	0	0	1.10427	1.01738	1.06313	2.78894	0	0.941547	1.24873	0.976487	0.632742	0	1.22142	1.28878	1.15577	1.20825	0	1.71442	1.16178	0.939599	0.390733
	0	0	0	0	0	0	1.07359	1.19469	1.47579	3.13771	0	1.46309	1.48021	1.20716	0.470772	0	1.57562	1.37797	1.24044	1.25732	0	2.15348	1.43004	0.917209	0.358133
	0	0	0	0	0	0	1.89303	1.48175	1.42823	2.45301	0	1.59002	1.60081	1.12422	0.917324	0	1.68521	1.36603	1.26921	1.13992	0	2.31552	1.41766	0.984123	0.513924
	0	0	0	0	0	0	1.22258	1.36988	1.39606	2.502	0	1.36847	1.4266	1.19615	0.695562	0	1.54861	1.30001	1.26017	1.03171	0	1.85729	1.0648	0.767097	0.368477
	0	0	0	0	0	0	1.49396	1.334	1.39046	2.47284	0	1.46078	1.6398	1.35036	1.26397	0	1.35007	1.4461	1.35347	1.2078	0	2.16917	1.59444	1.06325	0.646676
	0	0	0	0	0	0	0	0	0	0	0	0	0.182176	0.132979	0.0234164	0	0	0.260748	0.355628	0.355816	0	0	0.0602965	0.406961	0.0353981
	0	0	0	0	0	0	0	0	0	0.461923	0	0.0118995	0.0954854	0.20114	0.017172	0	0.0131041	0.332454	0.654456	0.83871	0	0.247959	0.263886	0.508767	0.0720892
	0	0	0	0	0	0	0	0	0.0577045	0.0805959	0	0	0.106793	0.369536	0.184209	0	0.170353	0.52874	0.552303	0.593335	0	0.246162	0.240476	0.546025	0.133187
	0	0	0	0	0	0	0	0.0370053	0.128393	0.209309	0	0.0523579	0.16333	0.416312	0.309876	0	0.0147421	0.352734	0.573921	0.621754	0	0.231788	0.234092	0.56308	0.170687
	0	0	0	0	0	0	0	0	0.0360653	0.41982	0	0	0.277662	0.50452	0.247433	0	0.0655204	0.450515	0.658271	0.615747	0	0.564197	0.398666	0.715527	0.192507
	0	0	0	0	0	0	0	0	0.145704	0.307948	0	0	0.170869	0.48915	0.208406	0	0.0147421	0.394744	0.655728	0.688527	0	0.203039	0.144711	0.743864	0.238573
	0	0	0	0	0	0	0	0	0.222162	0.220135	0	0	0.216099	0.450392	0.169378	0	0	0.258575	0.556542	0.652715	0	0.17429	0.309995	0.629989	0.2966
	0	0	0	0	0	0	0	0.594262	0.885764	1.79957	0	1.09714	1.44108	1.09524	0.610386	0	0.972978	1.08862	1.09698	1.09194	0	2.24421	0.952684	0.924648	0.510443
	0	0	0	0	0	0	0	0	0.102426	0.897381	0	0.076157	0.340481	0.543946	0.474571	0	0.127765	0.485281	0.576888	0.667733	0	0.542635	0.322763	0.58722	0.263303
	0	0	0	0	0	0	0	0	0.0879994	0.095031	0	0	0.0364352	0.26529	0.0967876	0	0.00491403	0.281753	0.484484	0.473882	0	0.0395297	0.211392	0.51139	0.105871
	0	0	0	0	0	0	0	0	0	0.933073	0	0	0.20046	0.228001	0	0	0	0.318245	0.491095	0.731619	0	0	0.272507	0.523949	0.00238055
	0	0	0	0	0	0	0	0	0	0.869588	0	0	0.24672	0.453541	0	0	0	0.307578	0.443234	0.664412	0	0	0.23507	0.524593	0.0126963
	0	0	0	0	0	0	0	0	0	0.555119	0	0	0.121818	0.366606	0	0	0	0.328024	0.583176	0.731903	0	0	0.133206	0.544237	0.0741937
	0	0	0	0	0	0	0	0	0.123939	0.450296	0	0.403087	0.319194	0.416634	0.121664	0	0.209079	0.566264	0.63936	0.699292	0	0.110263	0.261189	0.597372	0.111489
	0	0	0	0	0	0	0	0	0.0265584	0.062008	0	0	0.104856	0.366606	0.0728068	0	0	0.291577	0.498899	0.592101	0	0.0463106	0.285566	0.48144	0.145412
	0	0	0	0	0	0	0	0.0293879	0.669271	1.67126	0	0.88504	0.538157	0.683182	0.0507732	0	0.719714	0.80717	0.727799	0.773021	0	1.13351	0.44315	0.59866	0.0728051
	0	0	0	0	0	0	0	0	0.184138	0.841537	0	0	0.336155	0.478145	0.231832	0	0.275421	0.480035	0.682539	0.658457	0	0.793896	0.444891	0.622169	0.14561
	0	0	0	0	0	0	0	0.0293879	0.092069	0.283465	0	0.0408929	0.370079	0.492908	0.240454	0	0.263359	0.323579	0.606066	0.572818	0	0.566754	0.197633	0.546491	0.164059
	0	0	0	0	0	0	0	0.120223	0.437328	0.73819	0	0	0.424049	0.596247	0.445463	0	0.199027	0.510259	0.703348	0.634637	0	0.355048	0.379594	0.600915	0.207504
	0	0	0	0	0	0	0	0.0667907	0.368276	0.662895	0	0.178176	0.390125	0.546218	0.402353	0	0.32166	0.524483	0.631557	0.638607	0	0.672607	0.562426	0.63022	0.245593
	0	0	0	0	0	0	0.41547	0.655969	1.25445	0.872453	0	0.963329	1.32192	0.990648	0.760464	0	0.775972	1.0007	1.11225	0.89806	0	1.79417	1.0942	0.908628	0.307317
	0	0	0	0	0	0	0.738614	1.35919	1.15313	1.74798	0	1.35839	1.26096	0.990648	0.397674	0	1.18383	1.23468	1.19884	1.11844	0	1.6611	1.18387	0.92136	0.440439
	0	0	0	0	0	0	0.854022	1.27858	1.19366	1.14894	0	1.2034	1.23048	1.227	0.959799	0	1.50175	1.20416	1.14851	0.998959	0	2.50771	1.15126	0.955199	0.392969
	0	0	0	0	0	0	0.155801	1.10625	1.33918	1.81403	0	0.607779	1.19358	1.0683	0.633886	0	0.836628	1.02197	1.09222	1.01961	0	0.995741	0.845104	0.826879	0.415672
	0	0	0	0	0	0	0.782847	1.06701	1.6142	4.07351	0	1.04748	1.56704	1.2099	0.274435	0	1.24852	1.20081	1.27655	1.15983	0	1.65545	1.03496	0.968998	0.333305
	0	0	0	0	0	0	1.62149	1.63158	1.76839	3.70485	0	1.40093	1.85936	1.3439	0.483388	0	1.41808	1.63237	1.52196	1.35919	0	2.47559	1.4384	1.06342	0.45179
	0	0	0	0	0	0	0.375077	0.917245	0.797615	2.06593	0	0.74149	1.12139	0.882282	0.406644	0	0.85336	1.10705	0.960158	0.979783	0	1.19076	0.939307	0.787344	0.266657
	0	0	0	0	0	0	0.220357	0.81283	1.05145	2.7769	0	0.806222	1.11241	0.936365	0.25841	0	0.996291	1.12738	1.12317	1.01515	0	1.36955	0.915719	0.868327	0.346787
	0	0	0	0	0	0	0.121179	0.847756	1.14761	2.58971	0	0.571312	0.981817	0.968463	0.202325	0	0.713225	1.05619	0.986138	1.109	0	1.40413	0.770829	0.802421	0.240652
	0	0	0	0	0	0	0	0.675426	1.00024	1.59131	0	0.571312	0.956149	0.854124	0.535215	0	0.796888	1.09503	1.04189	0.990994	0	1.2573	0.865938	0.771932	0.261704
	0	0	0	0	0	0	0	0	0	0.571634	0	0	0.293626	0.513631	0	0	0	0.330084	0.674168	0.697472	0	0	0	0.557684	0.00944379
	0	0	0	0	0	0	0	0	0	1.84453	0	0	0	0.65245	0	0	0	0.2746	0.570153	0.713371	0	0.244956	0	0.504539	0.125288
	0	0	0	0	0	0	0	0	0.310926	0.251456	0	0	0.63619	0.833783	0	0	0	0.426006	0.684074	0.74607	0	0.212296	0.106839	0.685777	0.0476387
	0	0	0	0	0	0	0	0	0	0.46699	0	0	0.115819	0.512764	0	0	0	0.48149	0.691779	0.714271	0	0.0769863	0.208152	0.642852	0.100104
	0	0	0	0	0	0	0	0	0	0.273322	0	0	0.148444	0.441619	0	0	0.161632	0.328203	0.721497	0.720571	0	0.277617	0.0552615	0.690206	0.143336
	0	0	0	0	0	0	0	0	0.0917792	0.485732	0	0	0.437176	0.57957	0.39524	0	0.127605	0.644181	0.749014	0.656073	0	0.520241	0.536958	0.660567	0.244909
	0	0	0	0	0	0	0	0	0.320291	0.752807	0	0	0.314832	0.694964	0.0456046	0	0.131858	0.52757	0.738558	0.790468	0	0.604226	0.421829	0.651029	0.126967
	0	0	0	0	0	0	0	0.556776	0.494484	2.10224	0	0.08652	0.898822	0.680214	0.405375	0	0.344532	0.867999	0.802397	0.919163	0	0.809523	0.739583	0.475922	0.190555
	0	0	0	0	0	0	0	0.178055	0.614359	1.40097	0	0.5871	1.08805	0.714052	0.390173	0	0.527432	0.817217	0.847525	0.841166	0	0.828186	0.5213	0.708602	0.22791
	0	0	0	0	0	0	0	0.305237	0.722996	1.28696	0	0.33681	0.703071	0.729669	0.430711	0	0.459377	0.793706	0.85578	0.74457	0	1.03115	0.606955	0.730406	0.279536
